# Supplementary material for: Computational identification of obligatorily autocatalytic replicators embedded in metabolic networks
Source: Genome Biol. 2008 Mar 10;9(3):R51. doi: 10.1186/gb-2008-9-3-r51 (PMC2397503; doi:10.1186/gb-2008-9-3-r51)
Supplement: Additional data file 2 — If the network reconstruction used abbreviated names for the metabolites, then the abbreviations are also included for ease of comparisons with the reconstruction. [file gb-2008-9-3-r51-S2.xls]

## Sheet: Escherichia coli
Compound Name	Compound Abbreviation
(-)-Ureidoglycolate	urdglyc
(2,3-Dihydroxybenzoyl)adenylate	23dhba
(R)-2,3-Dihydroxy-3-methylbutanoate	23dhmb
(R)-2,3-Dihydroxy-3-methylpentanoate	23dhmp
(R)-Glycerate	glyc-R
(R)-Methylmalonyl-CoA	mmcoa-R
(R)-Pantoate	pant-R
(R)-Pantothenate	pnto-R
(R)-Pantothenate (Extracellular)	pnto-R(e)
(R)-S-Lactoylglutathione	lgt-S
(S)-2-[5-Amino-1-(5-phospho-D-ribosyl)imidazole-4-carboxamido]succinate	25aics
(S)-2-Aceto-2-hydroxybutanoate	2ahbut
(S)-2-Acetolactate	alac-S
(S)-3-Methyl-2-oxopentanoate	3mop
(S)-Dihydroorotate	dhor-S
(S)-Methylmalonyl-CoA	mmcoa-S
(S)-Propane-1,2-diol	12ppd-S
(S)-Propane-1,2-diol (Extracellular)	12ppd-S(e)
1-(2-Carboxyphenylamino)-1-deoxy-D-ribulose 5-phosphate	2cpr5p
1-(5-Phosphoribosyl)-5-[(5-phosphoribosylamino)methylideneamino]imidazole-4-carboxamide	prfp
1-(5-Phosphoribosyl)-AMP	prbamp
1-(5-Phosphoribosyl)-ATP	prbatp
1,2-Diacylglycerol (E.coli) **	12dgr_EC
1,4-Dihydroxy-2-naphthoate	dhna
1,5-Diaminopentane	15dap
1,5-Diaminopentane (Extracellular)	15dap(e)
10-Formyltetrahydrofolate	10fthf
1-deoxy-D-xylulose 5-phosphate	dxyl5p
1-hydroxy-2-methyl-2-(E)-butenyl 4-diphosphate	h2mb4p
1-Pyrroline-5-carboxylate	1pyr5c
2-(Formamido)-N1-(5-phospho-D-ribosyl)acetamidine	fpram
2,3,4,5-Tetrahydrodipicolinate	thdp
2,3-Bis(3-hydroxytetradecanoyl)-beta-D-glucosaminyl 1-phosphate	lipidX
2,3-Bis(3-hydroxytetradecanoyl)-D-glucosaminyl-1,6-beta-D-2,3-bis(3-hydroxytetradecanoyl)-beta-D-glucosaminyl 1-phosphate	lipidA
2,3-Dihydro-2,3-dihydroxybenzoate	23ddhb
2,3-Dihydrodipicolinate	23dhdp
2,3-dihydroxicinnamic acid	dhcinnm
2,3-Dihydroxybenzoate	23dhb
2,3-diketo5-methylthio-1-phosphopentane	dkmpp
2,5-Diamino-6-(ribosylamino)-4-(3H)-pyrimidinone 5'-phosphate	25drapp
2-Amino-4-hydroxy-6-(D-erythro-1,2,3-trihydroxypropyl)-7,8-dihydropteridine	dhnpt
2-Amino-4-hydroxy-6-(erythro-1,2,3-trihydroxypropyl)dihydropteridine triphosphate	ahdt
2-C-methyl-D-erythritol 2,4-cyclodiphosphate	2mecdp
2-C-methyl-D-erythritol 4-phosphate	2me4p
2-Dehydro-3-deoxy-D-arabino-heptonate 7-phosphate	2dda7p
2-Dehydro-3-deoxy-D-galactonate	2dh3dgal
2-Dehydro-3-deoxy-D-galactonate 6-phosphate	2dh3dgal6p
2-Dehydro-3-deoxy-D-gluconate	2ddglcn
2-Dehydro-3-deoxy-D-gluconate (Extracellular)	2ddglcn(e)
2-Dehydro-3-deoxy-D-gluconate 6-phosphate	2ddg6p
2-Dehydropantoate	2dhp
2-Demethylmenaquinol 8	2dmmql8
2-Demethylmenaquinone 8	2dmmq8
2-Deoxy-D-ribose 1-phosphate	2dr1p
2-Deoxy-D-ribose 5-phosphate	2dr5p
2-Hydroxy-3-oxopropanoate	2h3oppan
2-hydroxy-6-ketononatrienedioate	hkntd
2-Hydroxy-6-oxonona-2,4-diene-1,9-dioate	hkndd
2-Isopropylmaleate	2ippm
2-keto-4-methylthiobutyrate	2kmb
2-Methyl-4-amino-5-hydroxymethylpyrimidine diphosphate	2mahmp
2-Methylcitrate	2mcit
2-Octaprenyl-3-methyl-5-hydroxy-6-methoxy-1,4-benzoquinol	2omhmbl
2-Octaprenyl3-methyl-6-methoxy- 1,4-benzoquinol	2ommbl
2-Octaprenyl-6-hydroxyphenol	2ohph
2-Octaprenyl-6-methoxy-1,4-benzoquinol	2ombzl
2-Octaprenyl-6-methoxyphenol	2omph
2-Octaprenylphenol	2oph
2-Oxo-3-hydroxy-4-phosphobutanoate	ohpb
2-Oxobutanoate	2obut
2-Oxoglutarate	akg
2-Oxoglutarate (Extracellular)	akg(e)
2-Oxopent-4-enoate	op4en
2-phospho-4-(cytidine 5'-diphospho)-2-C-methyl-D-erythritol	2p4c2me
2-Succinyl-6-hydroxy-2,4-cyclohexadiene-1-carboxylate	2shchc
3-(2,3-Dihydroxyphenyl)propanoate	dhpppn
3-(3-hydroxy-phenyl)propionate	3hpppn
3-(3-hydroxy-phenyl)propionate (Extracellular)	3hpppn(e)
3-(4-Hydroxyphenyl)pyruvate	34hpp
3-(Imidazol-4-yl)-2-oxopropyl phosphate	imacp
3,4-dihydroxy-2-butanone 4-phosphate	db4p
3-Carboxy-2-hydroxy-4-methylpentanoate	3c2hmp
3-Carboxy-3-hydroxy-4-methylpentanoate	3c3hmp
3-Carboxy-4-methyl-2-oxopentanoate	3c4mop
3-Dehydroquinate	3dhq
3-Dehydroshikimate	3dhsk
3-Deoxy-D-manno-2-octulosonate	kdo
3-Deoxy-D-manno-octulosonate 8-phosphate	kdo8p
3-hydroxycinnamic acid	3hcinnm
3-hydroxycinnamic acid (Extracellular)	3hcinnm(e)
3-Methyl-2-oxobutanoate	3mob
3-Octaprenyl-4-hydroxybenzoate	3ophb
3'-Phosphoadenylyl sulfate	paps
3-Phospho-D-glycerate	3pg
3-Phospho-D-glyceroyl phosphate	13dpg
3-Phosphohydroxypyruvate	3php
4-(1-D-Ribitylamino)-5-aminouracil	4r5au
4-(cytidine 5'-diphospho)-2-C-methyl-D-erythritol	4c2me
4,5-dihydroxy-2,3-pentanedione	dhptd
4-amino-4-deoxychorismate	4adcho
4-Amino-5-hydroxymethyl-2-methylpyrimidine	4ahmmp
4-Aminobenzoate	4abz
4-Aminobutanal	4abutn
4-Aminobutanoate	4abut
4-Aminobutanoate (Extracellular)	4abut(e)
4-Hydroxy-2-oxopentanoate	4h2opntn
4-hydroxy-5-methyl-3(2H)-furanone	hmfurn
4-Hydroxybenzoate	4hbz
4-Hydroxy-benzyl alcohol	4hba
4-Hydroxy-L-threonine	4hthr
4-Methyl-2-oxopentanoate	4mop
4-Methyl-5-(2-phosphoethyl)-thiazole	4mpetz
4-Phospho-D-erythronate	4per
4-Phospho-L-aspartate	4pasp
5,10-Methenyltetrahydrofolate	methf
5,10-Methylenetetrahydrofolate	mlthf
5,6,7,8-Tetrahydrofolate	thf
5-[(5-phospho-1-deoxyribulos-1-ylamino)methylideneamino]-1-(5-phosphoribosyl)imidazole-4-carboxamide	prlp
5-amino-1-(5-phospho-D-ribosyl)imidazole	air
5-Amino-1-(5-Phospho-D-ribosyl)imidazole-4-carboxamide	aicar
5-amino-1-(5-phospho-D-ribosyl)imidazole-4-carboxylate	5aizc
5-Amino-4-oxopentanoate	5aop
5-Amino-6-(5'-phosphoribitylamino)uracil	5aprbu
5-Amino-6-(5'-phosphoribosylamino)uracil	5apru
5-Dehydro-4-deoxy-D-glucarate	5dh4dglc
5-Dehydro-D-gluconate	5dglcn
5-Formamido-1-(5-phospho-D-ribosyl)imidazole-4-carboxamide	fprica
5-Methyltetrahydrofolate	5mthf
5-Methylthio-5-deoxy-D-ribose 1-phosphate	5mdr1p
5-Methylthio-5-deoxy-D-ribulose 1-phosphate	5mdru1p
5-Methylthioadenosine	5mta
5-Methylthio-D-ribose	5mtr
5-O-(1-Carboxyvinyl)-3-phosphoshikimate	3psme
5-Phospho-alpha-D-ribose 1-diphosphate	prpp
5-Phospho-beta-D-ribosylamine	pram
5-phosphoribosyl-5-carboxyaminoimidazole	5caiz
6,7-Dimethyl-8-(1-D-ribityl)lumazine	dmlz
6-hydroxymethyl dihydropterin	6hmhpt
6-hydroxymethyl-dihydropterin pyrophosphate	6hmhptpp
6-Phospho-D-gluconate	6pgc
6-phospho-D-glucono-1,5-lactone	6pgl
7,8-Dihydrofolate	dhf
Acetaldehyde	acald
Acetaldehyde (Extracellular)	acald(e)
Acetate	ac
Acetate (Extracellular)	ac(e)
Acetoacetate	acac
Acetoacetate (Extracellular)	acac(e)
Acetoacetyl-ACP	actACP
Acetoacetyl-CoA	aacoa
Acetyl phosphate	actp
Acetyl-ACP	acACP
Acetyl-CoA	accoa
acyl carrier protein	ACP
acyl phosphatidylglycerol (E.coli) **	apg_EC
acyl-glycerophosphoglycerol (E.coli) **	agpg_EC
acyl-glycerophospoethanolamine (E.coli) **	agpe_EC
Adenine	ade
Adenine (Extracellular)	ade(e)
Adenosine	adn
Adenosine (Extracellular)	adn(e)
Adenosine 3',5'-bisphosphate	pap
Adenosine 5'-phosphosulfate	aps
Adenosylcobalamin	adocbl
ADP	adp
ADP-D-glycero-D-manno-heptose	adphep-D,D
ADPglucose	adpglc
ADP-L-glycero-D-manno-heptose	adphep-L,D
Agmatine	agm
Allantoate	alltt
Allantoin	alltn
Allantoin (Extracellular)	alltn(e)
all-trans-Octaprenyl diphosphate	octdp
alpha,alpha'-Trehalose 6-phosphate	tre6p
alpha-D-Galactose 1-phosphate	gal1p
alpha-D-Ribose 1-phosphate	r1p
alpha-D-Ribose 5-phosphate	r5p
Aminoacetaldehyde	aacald
ammonium	nh4
ammonium (Extracellular)	nh4(e)
AMP	amp
AMP (Extracellular)	amp(e)
Anthranilate	anth
ATP	atp
beta-Alanine	ala-B
Bicarbonate	hco3
Butanoyl-CoA	btcoa
Butyrate (n-C4:0)	but
Butyrate (n-C4:0) (Extracellular)	but(e)
C'-(3-Indolyl)-glycerol 3-phosphate	3ig3p
cAMP	camp
Carbamoyl phosphate	cbp
Cardiolipin (Ecoli) **	clpn_EC
Carnitinyl-CoA	crncoa
CDP	cdp
CDPdiacylglycerol (E coli) **	cdpdag1
CDPethanolamine	cdpea
Choline	chol
Choline (Extracellular)	chol(e)
Chorismate	chor
cis-2-Methylaconitate	2mcacn
cis-3-(3-carboxyethyl)-3,5-cyclohexadiene-1,2-diol	cechddd
Citrate	cit
Citrate (Extracellular)	cit(e)
CMP	cmp
CMP-3-deoxy-D-manno-octulosonate	ckdo
CO2	co2
CO2 (Extracellular)	co2(e)
Cob(I)alamin	cbl1
Cob(I)alamin (Extracellular)	cbl1(e)
Coenzyme A	coa
cold adapted KDO(2)-lipid (A)	lipa_cold
Coproporphyrinogen III	cpppg3
CTP	ctp
Cyanate	cynt
Cyanate (Extracellular)	cynt(e)
Cytidine	cytd
Cytidine (Extracellular)	cytd(e)
Cytosine	csn
Cytosine (Extracellular)	csn(e)
D-4'-Phosphopantothenate	4ppan
dADP	dadp
D-Alanine	ala-D
D-Alanine (Extracellular)	ala-D(e)
D-Alanyl-D-alanine	alaala
D-Altronate	altrn
dAMP	damp
D-Arabinose 5-phosphate	ara5p
dATP	datp
dCDP	dcdp
dCMP	dcmp
dCTP	dctp
Deamino-NAD+	dnad
Deoxyadenosine	dad-2
Deoxyadenosine (Extracellular)	dad-2(e)
Deoxycytidine	dcyt
Deoxycytidine (Extracellular)	dcyt(e)
Deoxyguanosine	dgsn
Deoxyguanosine (Extracellular)	dgsn(e)
Deoxyinosine	din
Deoxyinosine (Extracellular)	din(e)
Deoxyuridine	duri
Deoxyuridine (Extracellular)	duri(e)
Dephospho-CoA	dpcoa
D-erythro-1-(Imidazol-4-yl)glycerol 3-phosphate	eig3p
D-Erythrose 4-phosphate	e4p
D-Fructose	fru
D-Fructose (Extracellular)	fru(e)
D-Fructose 1,6-bisphosphate	fdp
D-Fructose 1-phosphate	f1p
D-Fructose 6-phosphate	f6p
D-Fructuronate	fruur
D-Galactarate	galct-D
D-Galactarate (Extracellular)	galct-D(e)
D-Galactonate	galctn-D
D-Galactonate (Extracellular)	galctn-D(e)
D-Galactose	gal
D-Galactose (Extracellular)	gal(e)
D-Galacturonate	galur
D-Galacturonate (Extracellular)	galur(e)
dGDP	dgdp
D-Glucarate	glcr
D-Glucarate (Extracellular)	glcr(e)
D-Gluconate	glcn
D-Gluconate (Extracellular)	glcn(e)
D-Glucosamine (Extracellular)	gam(e)
D-Glucosamine 1-phosphate	gam1p
D-Glucosamine 6-phosphate	gam6p
D-Glucose	glc-D
D-Glucose (Extracellular)	glc-D(e)
D-Glucose 1-phosphate	g1p
D-Glucose 6-phosphate	g6p
D-Glucose 6-phosphate (Extracellular)	g6p(e)
D-Glucuronate	glcur
D-Glucuronate (Extracellular)	glcur(e)
D-Glutamate	glu-D
D-Glyceraldehyde	glyald
D-Glyceraldehyde (Extracellular)	glyald(e)
D-Glycerate 2-phosphate	2pg
D-Glycero-D-manno-heptose 1,7-bisphosphate	gmhep17bp
D-Glycero-D-manno-heptose 1-phosphate	gmhep1p
D-Glycero-D-manno-heptose 7-phosphate	gmhep7p
dGMP	dgmp
dGTP	dgtp
Dihydroneopterin monophosphate	dhpmp
Dihydropteroate	dhpt
Dihydroxyacetone	dha
Dihydroxyacetone (Extracellular)	dha(e)
Dihydroxyacetone phosphate	dhap
Dimethylallyl diphosphate	dmpp
Diphosphate	ppi
D-Lactate	lac-D
D-Lactate (Extracellular)	lac-D(e)
D-Mannitol (Extracellular)	mnl(e)
D-Mannitol 1-phosphate	mnl1p
D-Mannonate	mana
D-Mannose (Extracellular)	man(e)
D-Mannose 1-phosphate	man1p
D-Mannose 6-phosphate	man6p
D-Mannose 6-phosphate (Extracellular)	man6p(e)
D-Methionine	met-D
D-Methionine (Extracellular)	met-D(e)
Dodecanoyl-ACP (n-C12:0ACP)	ddcaACP
D-Ribose	rib-D
D-Ribose (Extracellular)	rib-D(e)
D-Ribulose 5-phosphate	ru5p-D
D-Serine	ser-D
D-Serine (Extracellular)	ser-D(e)
D-Sorbitol (Extracellular)	sbt-D(e)
D-Sorbitol 6-phosphate	sbt6p
D-Tagatose 1,6-biphosphate	tagdp-D
D-Tagatose 6-phosphate	tag6p-D
D-Tagaturonate	tagur
dTDP	dtdp
dTDP-4-acetamido-4,6-dideoxy-D-galactose	dtdp4aaddg
dTDP-4-amino-4,6-dideoxy-D-glucose	dtdp4addg
dTDP-4-dehydro-6-deoxy-D-glucose	dtdp4d6dg
dTDP-4-dehydro-6-deoxy-L-mannose	dtdp4d6dm
dTDPglucose	dtdpglu
dTDP-L-rhamnose	dtdprmn
dTMP	dtmp
dTTP	dttp
dUDP	dudp
dUMP	dump
dUTP	dutp
D-Xylose	xyl-D
D-Xylose (Extracellular)	xyl-D(e)
D-Xylulose	xylu-D
D-Xylulose 5-phosphate	xu5p-D
E-3-carboxy-2-pentenedioate 6-methyl ester	aconm
Enterobacterial common antigen polysaccharide (Ecoli)	eca_EC
Enterochelin	enter
Ethanol	etoh
Ethanol (Extracellular)	etoh(e)
Ethanolamine	etha
FAD	fad
FADH2	fadh2
Farnesyl diphosphate	frdp
Fe2+	fe2
Fe2+ (Extracellular)	fe2(e)
FMN	fmn
Formate	for
Formate (Extracellular)	for(e)
Fumarate	fum
Fumarate (Extracellular)	fum(e)
Galactitol (Extracellular)	galt(e)
Galactitol 1-phosphate	galt1p
gamma-L-Glutamyl-L-cysteine	glucys
GDP	gdp
GDP-4-dehydro-6-deoxy-D-mannose	gdpddman
GDP-4-oxo-L-fucose	gdpofuc
GDP-D-mannose	gdpmann
GDP-L-fucose	gdpfuc
Geranyl diphosphate	grdp
Glutathionylspermidine	gtspmd
Glyceraldehyde 3-phosphate	g3p
Glycerol	glyc
Glycerol (Extracellular)	glyc(e)
Glycerol 3-phosphate	glyc3p
Glycerol 3-phosphate (Extracellular)	glyc3p(e)
Glycerophosphoglycerol	g3pg
Glycine	gly
Glycine (Extracellular)	gly(e)
Glycine betaine	glyb
Glycine betaine (Extracellular)	glyb(e)
glycogen	glycogen
Glycolaldehyde	gcald
Glycolate	glyclt
Glycolate (Extracellular)	glyclt(e)
Glyoxylate	glx
GMP	gmp
GTP	gtp
Guanine	gua
Guanine (Extracellular)	gua(e)
Guanosine	gsn
Guanosine (Extracellular)	gsn(e)
H+	h
H+ (Extracellular)	h(e)
H2	h2
H2O	h2o
H2O (Extracellular)	h2o(e)
Heme O	hemeO
Hexadecanoate (n-C16:0)	hdca
Hexadecanoate (n-C16:0) (Extracellular)	hdca(e)
hexadecenoate (n-C16:1)	hdcea
Hexadecenoyl-ACP (n-C16:1ACP)	hdeACP
Hydrogen peroxide	h2o2
Hydrogen sulfide	h2s
Hydroxymethylbilane	hmbil
Hydroxypyruvate	hpyr
Hypoxanthine	hxan
Hypoxanthine (Extracellular)	hxan(e)
Iminoaspartate	iasp
IMP	imp
Indole	indole
Indole (Extracellular)	indole(e)
Inorganic triphosphate	pppi
Inosine	ins
Inosine (Extracellular)	ins(e)
Isochorismate	ichor
Isocitrate	icit
Isopentenyl diphosphate	ipdp
K+	k
K+ (Extracellular)	k(e)
KDO(2)-lipid (A)	lipa
KDO(2)-lipid IV(A)	kdo2lipid4
KDO(2)-lipid IV(A) with laurate	kdo2lipid4L
KDO(2)-lipid IV(A) with palmitoleoyl	kdo2lipid4p
KDO-lipid IV(A)	kdolipid4
L-2-Amino-3-oxobutanoate	2aobut
Lactose	lcts
Lactose (Extracellular)	lcts(e)
L-Alanine	ala-L
L-Alanine (Extracellular)	ala-L(e)
L-Arabinose	arab-L
L-Arabinose (Extracellular)	arab-L(e)
L-Arginine	arg-L
L-Arginine (Extracellular)	arg-L(e)
L-Asparagine	asn-L
L-Asparagine (Extracellular)	asn-L(e)
L-Aspartate	asp-L
L-Aspartate (Extracellular)	asp-L(e)
L-Aspartate 4-semialdehyde	aspsa
L-Citrulline	citr-L
L-Cystathionine	cyst-L
L-Cysteine	cys-L
L-Cysteine (Extracellular)	cys-L(e)
L-Fucose	fuc-L
L-Fucose (Extracellular)	fuc-L(e)
L-Fucose 1-phosphate	fuc1p-L
L-Fucose 1-phosphate (Extracellular)	fuc1p-L(e)
L-fuculose	fcl-L
L-Fuculose 1-phosphate	fc1p
L-Glutamate	glu-L
L-Glutamate (Extracellular)	glu-L(e)
L-Glutamate 1-semialdehyde	glu1sa
L-Glutamate 5-phosphate	glu5p
L-Glutamate 5-semialdehyde	glu5sa
L-Glutamine	gln-L
L-Glutamine (Extracellular)	gln-L(e)
L-Glutamyl-tRNA(Glu)	glutrna
L-Histidine	his-L
L-Histidine (Extracellular)	his-L(e)
L-Histidinol	histd
L-Histidinol phosphate	hisp
L-Homocysteine	hcys-L
L-Homoserine	hom-L
L-Idonate	idon-L
L-Idonate (Extracellular)	idon-L(e)
Lipid A Disaccharide	lipidAds
lipopolysaccharide (Ecoli)	lps_EC
L-Isoleucine	ile-L
L-Isoleucine (Extracellular)	ile-L(e)
LL-2,6-Diaminoheptanedioate	26dap-LL
L-Lactaldehyde	lald-L
L-Lactate	lac-L
L-Lactate (Extracellular)	lac-L(e)
L-Leucine	leu-L
L-Leucine (Extracellular)	leu-L(e)
L-Lysine	lys-L
L-Lysine (Extracellular)	lys-L(e)
L-Malate	mal-L
L-Malate (Extracellular)	mal-L(e)
L-Methionine	met-L
L-Methionine (Extracellular)	met-L(e)
L-Phenylalanine	phe-L
L-Phenylalanine (Extracellular)	phe-L(e)
L-Proline	pro-L
L-Proline (Extracellular)	pro-L(e)
L-Rhamnose	rmn
L-Rhamnose (Extracellular)	rmn(e)
L-Rhamnulose	rml
L-Rhamnulose 1-phosphate	rml1p
L-Ribulose	rbl-L
L-Ribulose 5-phosphate	ru5p-L
L-Serine	ser-L
L-Serine (Extracellular)	ser-L(e)
L-seryl-AMP	seramp
L-tartrate	tartr-L
L-tartrate (Extracellular)	tartr-L(e)
L-Threonine	thr-L
L-Threonine (Extracellular)	thr-L(e)
L-Tryptophan	trp-L
L-Tryptophan (Extracellular)	trp-L(e)
L-Tyrosine	tyr-L
L-Tyrosine (Extracellular)	tyr-L(e)
L-Valine	val-L
L-Valine (Extracellular)	val-L(e)
Malonyl-[acyl-carrier protein]	malACP
Malonyl-CoA	malcoa
Maltoheptaose	malthp
Maltohexaose	malthx
Maltohexaose (Extracellular)	malthx(e)
Maltopentaose	maltpt
Maltopentaose (Extracellular)	maltpt(e)
Maltose	malt
Maltose (Extracellular)	malt(e)
Maltose 6'-phosphate	malt6p
Maltotetraose	maltttr
Maltotetraose (Extracellular)	maltttr(e)
Maltotriose	malttr
Maltotriose (Extracellular)	malttr(e)
Melibiose	melib
Melibiose (Extracellular)	melib(e)
Menaquinol 8	mql8
Menaquinone 8	mqn8
meso-2,6-Diaminoheptanedioate	26dap-M
meso-2,6-Diaminoheptanedioate (Extracellular)	26dap-M(e)
Methylglyoxal	mthgxl
methylisocitrate	micit
Myristoyl-ACP (n-C14:0ACP)	myrsACP
N-((R)-4-Phosphopantothenoyl)-L-cysteine	4ppcys
N-(5-Phospho-D-ribosyl)anthranilate	pran
N(omega)-(L-Arginino)succinate	argsuc
N1-(5-Phospho-D-ribosyl)glycinamide	gar
N1-Acetylspermidine	N1aspmd
N2-Formyl-N1-(5-phospho-D-ribosyl)glycinamide	fgam
N2-Succinyl-L-arginine	sucarg
N2-Succinyl-L-glutamate	sucglu
N2-Succinyl-L-glutamate 5-semialdehyde	sucgsa
N2-Succinyl-L-ornithine	sucorn
N6-(1,2-Dicarboxyethyl)-AMP	dcamp
N8-Acetylspermidine	n8aspmd
N-Acetyl-D-glucosamine (Extracellular)	acgam(e)
N-Acetyl-D-glucosamine 1-phosphate	acgam1p
N-Acetyl-D-glucosamine 6-phosphate	acgam6p
N-Acetyl-D-mannosamine	acmana
N-Acetyl-D-mannosamine (Extracellular)	acmana(e)
N-Acetyl-D-mannosamine 6-phosphate	acmanap
N-Acetyl-L-glutamate	acglu
N-Acetyl-L-glutamate 5-semialdehyde	acg5sa
N-Acetyl-L-glutamyl 5-phosphate	acg5p
N-Acetylneuraminate	acnam
N-Acetylneuraminate (Extracellular)	acnam(e)
N-Carbamoyl-L-aspartate	cbasp
Nicotinamide	ncam
Nicotinamide adenine dinucleotide	nad
Nicotinamide adenine dinucleotide - reduced	nadh
Nicotinamide adenine dinucleotide (Extracellular)	nad(e)
Nicotinamide adenine dinucleotide phosphate	nadp
Nicotinamide adenine dinucleotide phosphate - reduced	nadph
Nicotinate	nac
Nicotinate (Extracellular)	nac(e)
Nicotinate D-ribonucleotide	nicrnt
Nitrate	no3
Nitrate (Extracellular)	no3(e)
Nitrite	no2
Nitrite (Extracellular)	no2(e)
NMN	nmn
NMN (Extracellular)	nmn(e)
N-Succinyl-2-L-amino-6-oxoheptanedioate	sl2a6o
N-Succinyl-LL-2,6-diaminoheptanedioate	sl26da
O2	o2
O2 (Extracellular)	o2(e)
O-Acetyl-L-serine	acser
octadecanoate (n-C18:0)	ocdca
octadecanoate (n-C18:0) (Extracellular)	ocdca(e)
octadecenoate (n-C18:1)	ocdcea
Octadecenoyl-ACP (n-C18:1ACP)	octeACP
O-Phospho-4-hydroxy-L-threonine	phthr
O-Phospho-L-homoserine	phom
O-Phospho-L-serine	pser-L
Ornithine	orn
Ornithine (Extracellular)	orn(e)
Orotate	orot
Orotidine 5'-phosphate	orot5p
o-Succinylbenzoate	sucbz
O-Succinylbenzoyl-CoA	sbzcoa
O-Succinyl-L-homoserine	suchms
Oxaloacetate	oaa
Oxidized glutathione	gthox
Oxidized thioredoxin	trdox
Palmitoyl-ACP (n-C16:0ACP)	palmACP
Pantetheine 4'-phosphate	pan4p
Peptidoglycan subunit of Escherichia coli	peptido_EC
Phenylpropanoate	pppn
Phenylpropanoate (Extracellular)	pppn(e)
Phenylpyruvate	phpyr
Phospatidylglycerol (Ecoli) **	pg_EC
Phosphate	pi
Phosphate (Extracellular)	pi(e)
phosphatidate (E.coli) **	pa_EC
Phosphatidylethanolamine (Ecoli) **	pe_EC
Phosphatidylglycerophosphate (Ecoli) **	pgp_EC
phosphatidylserine (Ecoli) **	ps_EC
Phosphoenolpyruvate	pep
Porphobilinogen	ppbng
Prephenate	pphn
Propanoyl phosphate	ppap
Propanoyl-CoA	ppcoa
Propionate	ppa
Protoheme	pheme
Protoporphyrin	ppp9
Protoporphyrinogen IX	pppg9
Putrescine	ptrc
Putrescine (Extracellular)	ptrc(e)
Pyridoxal	pydx
Pyridoxal 5'-phosphate	pydx5p
Pyridoxamine	pydam
Pyridoxamine 5'-phosphate	pyam5p
Pyridoxine	pydxn
Pyridoxine 5'-phosphate	pdx5p
Pyruvate	pyr
Pyruvate (Extracellular)	pyr(e)
Quinolinate	quln
R-3-hydroxy-myristoyl-ACP	3hmrsACP
Reduced glutathione	gthrd
Reduced thioredoxin	trdrd
Riboflavin	ribflv
S-Adenosyl-L-homocysteine	ahcys
S-Adenosyl-L-methionine	amet
S-Adenosylmethioninamine	ametam
Sedoheptulose 7-phosphate	s7p
Shikimate	skm
Shikimate 5-phosphate	skm5p
Sirochlorin	srch
Siroheme	sheme
Sirohydrochlorin	shcl
sn-Glycero-3-phosphoethanolamine	g3pe
Sodium	na1
Sodium (Extracellular)	na1(e)
Spermidine	spmd
Spermidine (Extracellular)	spmd(e)
S-Ribosyl-L-homocysteine	rhcys
Succinate	succ
Succinate (Extracellular)	succ(e)
Succinate semialdehyde-thiamin diphosphate anion	ssaltpp
Succinic semialdehyde	sucsal
Succinyl-CoA	succoa
Sucrose (Extracellular)	sucr(e)
Sucrose 6-phosphate	suc6p
Sulfate	so4
Sulfate (Extracellular)	so4(e)
Sulfite	so3
Taurine	taur
Taurine (Extracellular)	taur(e)
tetradecanoate (n-C14:0)	ttdca
tetradecanoate (n-C14:0) (Extracellular)	ttdca(e)
tetradecenoate (n-C14:1)	ttdcea
Tetradecenoyl-ACP (n-C14:1ACP)	tdeACP
Thiamin	thm
Thiamin (Extracellular)	thm(e)
Thiamin monophosphate	thmmp
Thiamine diphosphate	thmpp
Thiosulfate	tsul
Thiosulfate (Extracellular)	tsul(e)
Thymidine	thymd
Thymidine (Extracellular)	thymd(e)
Thymine	thym
Trehalose	tre
Trehalose (Extracellular)	tre(e)
tRNA (Glu)	trnaglu
Ubiquinol-8	q8h2
Ubiquinone-8	q8
UDP	udp
UDP-2,3-bis(3-hydroxytetradecanoyl)glucosamine	u23ga
UDP-3-O-(3-hydroxytetradecanoyl)-D-glucosamine	u3hga
UDP-3-O-(3-hydroxytetradecanoyl)-N-acetylglucosamine	u3aga
UDP-D-galacto-1,4-furanose	udpgalfur
UDP-D-glucuronate	udpglcur
UDPgalactose	udpgal
UDPglucose	udpg
UDP-N-acetyl-3-O-(1-carboxyvinyl)-D-glucosamine	uaccg
UDP-N-acetyl-D-glucosamine	uacgam
UDP-N-acetyl-D-mannosamine	uacmam
UDP-N-acetyl-D-mannosaminouronate	uacmamu
UDP-N-acetylmuramate	uamr
UDP-N-acetylmuramoyl-L-alanine	uama
UDP-N-acetylmuramoyl-L-alanyl-D-gamma-glutamyl-meso-2,6-diaminopimelate	ugmd
UDP-N-acetylmuramoyl-L-alanyl-D-glutamate	uamag
UDP-N-acetylmuramoyl-L-alanyl-D-glutamyl-meso-2,6-diaminopimeloyl-D-alanyl-D-alanine	ugmda
UMP	ump
Undecaprenyl diphosphate	udcpdp
Undecaprenyl diphospho N-acetyl-glucosamine	unaga
Undecaprenyl phosphate	udcpp
Undecaprenyl-diphospho N-acetylglucosamine-N-acetylmannosaminuronate-N-acetamido-4,6-dideoxy-D-galactose	unagamuf
Undecaprenyl-diphospho-N-acetylglucosamine-N-acetylmannosaminuronate	unagamu
Undecaprenyl-diphospho-N-acetylmuramoyl-(N-acetylglucosamine)-L-ala-D-glu-meso-2,6-diaminopimeloyl-D-ala-D-ala	uaagmda
Undecaprenyl-diphospho-N-acetylmuramoyl-L-alanyl-D-glutamyl-meso-2,6-diaminopimeloyl-D-alanyl-D-alanine	uagmda
Uracil	ura
Uracil (Extracellular)	ura(e)
Urea	urea
Urea (Extracellular)	urea(e)
Uridine	uri
Uridine (Extracellular)	uri(e)
Uroporphyrinogen III	uppg3
UTP	utp
Xanthine	xan
Xanthine (Extracellular)	xan(e)
Xanthosine	xtsn
Xanthosine (Extracellular)	xtsn(e)
Xanthosine 5'-phosphate	xmp

## Sheet: Heliobacter pylori
Compound Name	Compound Abbreviation
(R)-Pantoate	pant-R
(R)-Pantothenate	pnto-R
(S)-2-[5-Amino-1-(5-phospho-D-ribosyl)imidazole-4-carboxamido]succinate	25aics
(S)-3-Methyl-2-oxopentanoate	3mop
(S)-Dihydroorotate	dhor-S
1-(2-Carboxyphenylamino)-1-deoxy-D-ribulose 5-phosphate	2cpr5p
1,2-Diacylglycerol, Helicobacter pylori specific	12dgr_HP
10-Formyltetrahydrofolate	10fthf
19 carbon cyclopropane-ACP	c190cACP
1-deoxy-D-xylulose 5-phosphate	dxyl5p
1-hydroxy-2-methyl-2-(E)-butenyl 4-diphosphate	h2mb4p
1-Pyrroline-5-carboxylate	1pyr5c
2-(Formamido)-N1-(5-phospho-D-ribosyl)acetamidine	fpram
2,3,4,5-Tetrahydrodipicolinate	thdp
2,3-Dihydrodipicolinate	23dhdp
2,3-diketo-5-methylthio-1-phosphopentane	dkmpp
2,5-Diamino-6-hydroxy-4-(5'-phosphoribosylamino)-pyrimidine	25dhpp
2-Amino-4-hydroxy-6-(D-erythro-1,2,3-trihydroxypropyl)-7,8-dihydropteridine	dhnpt
2-Amino-4-hydroxy-6-(erythro-1,2,3-trihydroxypropyl)dihydropteridine triphosphate	ahdt
2-Amino-4-hydroxy-6-hydroxymethyl-7,8-dihydropteridine	2ahhmp
2-Amino-4-hydroxy-6-hydroxymethyl-7,8-dihydropteridine diphosphate	2ahhmd
2-C-methyl-D-erythritol 2,4-cyclodiphosphate	2mecdp
2-C-methyl-D-erythritol 4-phosphate	2me4p
2-Dehydro-3-deoxy-D-arabino-heptonate 7-phosphate	2dda7p
2-Dehydro-3-deoxy-D-gluconate 6-phosphate	2ddg6p
2-Dehydropantoate	2dhp
2-Deoxy-D-ribose 1-phosphate	2dr1p
2-Deoxy-D-ribose 5-phosphate	2dr5p
2-keto-4-methylthiobutyrate	2kmb
2-Oxobutanoate	2obut
2-Oxoglutarate	akg
2-Oxoglutarate (external)	akg[e]
2-phospho-4-(cytidine 5'-diphospho)-2-C-methyl-D-erythritol	2p4c2me
3-(4-Hydroxyphenyl)pyruvate	34hpp
3,4-dihydroxy-2-butanone 4-phosphate	db4p
3-Dehydroquinate	3dhq
3-Dehydroshikimate	3dhsk
3-Deoxy-D-manno-2-octulosonate	kdo
3-Deoxy-D-manno-octulosonate 8-phosphate	kdo8p
3-Methyl-2-oxobutanoate	3mob
3'-Phosphoadenylyl sulfate	paps
3-Phospho-D-glycerate	3pg
3-Phospho-D-glyceroyl phosphate	13dpg
3-Phosphohydroxypyruvate	3php
4-(1-D-Ribitylamino)-5-aminouracil	4r5au
4-(cytidine 5'-diphospho)-2-C-methyl-D-erythritol	4c2me
4,5-dihydroxy-2,3-pentanedione	dhptd
4-amino-4-deoxychorismate	4adcho
4-Aminobenzoate	4abz
4-Aminobutanoate	4abut
4-Hydroxy-2-oxoglutarate	4h2oglt
4-hydroxy-5-methyl-3(2H)-furanone	hmfurn
4-Methyl-2-oxopentanoate	4mop
4-Phospho-L-aspartate	4pasp
5,10-Methenyltetrahydrofolate	methf
5,10-Methylenetetrahydrofolate	mlthf
5,6,7,8-Tetrahydrofolate	thf
5-amino-1-(5-phospho-D-ribosyl)imidazole	air
5-Amino-1-(5-Phospho-D-ribosyl)imidazole-4-carboxamide	aicar
5-amino-1-(5-phospho-D-ribosyl)imidazole-4-carboxylate	5aizc
5-Amino-4-oxopentanoate	5aop
5-Amino-6-(5'-phosphoribitylamino)uracil	5aprbu
5-Amino-6-(5'-phosphoribosylamino)uracil	5apru
5-Formamido-1-(5-phospho-D-ribosyl)imidazole-4-carboxamide	fprica
5-Methyltetrahydrofolate	5mthf
5-Methylthio-5-deoxy-D-ribose 1-phosphate	5mdr1p
5-Methylthio-5-deoxy-D-ribulose 1-phosphate	5mdru1p
5-Methylthioadenosine	5mta
5-Methylthio-D-ribose	5mtr
5-O-(1-Carboxyvinyl)-3-phosphoshikimate	3psme
5-Phospho-alpha-D-ribose 1-diphosphate	prpp
5-Phospho-beta-D-ribosylamine	pram
5-phosphoribosyl-5-carboxyaminoimidazole	5caiz
6,7-Dimethyl-8-(1-D-ribityl)lumazine	dmlz
6-Phospho-D-gluconate	6pgc
6-phospho-D-glucono-1,5-lactone	6pgl
7,8-Diaminononanoate	dann
7,8-Dihydrofolate	dhf
8-Amino-7-oxononanoate	8aonn
Acetaldehyde	acald
Acetaldehyde (external)	acald[e]
Acetamide	ad
Acetamide (external)	ad[e]
Acetate	ac
Acetate (external)	ac[e]
Acetoacetate	acac
Acetoacetate (external)	acac[e]
Acetoacetyl-ACP	actACP
Acetoacetyl-CoA	aacoa
Acetyl phosphate	actp
Acetyl-ACP	acACP
Acetyl-CoA	accoa
Acrylamide	aa
Acrylamide (external)	aa[e]
Acrylate	acryl
acyl carrier protein	ACP
Adenine	ade
Adenine (external)	ade[e]
Adenosine	adn
Adenosine (external)	adn[e]
Adenosine 3',5'-bisphosphate	pap
Adenosine 5'-phosphosulfate	aps
ADP	adp
ADP-D-glycero-D-manno-heptose	adphep-D,D
ADP-L-glycero-D-manno-heptose	adphep-L,D
ADP-L-glycero-D-manno-heptose-7-phosphate	adphep7p-L,D
Agmatine	agm
all-trans-Octaprenyl diphosphate	octdp
alpha-D-Galactose 1-phosphate	gal1p
alpha-D-Ribose 1-phosphate	r1p
alpha-D-Ribose 5-phosphate	r5p
Ammonium	nh4
Ammonium (external)	nh4[e]
AMP	amp
Anthranilate	anth
ATP	atp
beta-Alanine	ala-B
Bicarbonate	hco3
Biotin	btn
Biotinyl-5'-AMP	btamp
C'-(3-Indolyl)-glycerol 3-phosphate	3ig3p
Carbamoyl phosphate	cbp
carbonic acid	h2co3
carbonic acid (external)	h2co3[e]
Cardiolipin, Helicobacter pylori specific	clpn_HP
CDP	cdp
CDP-Diacylglycerol, Helicobacter pylori specific	cdpdag_HP
CDPethanolamine	cdpea
Chorismate	chor
Citrate	cit
Citrate (external)	cit[e]
CMP	cmp
CMP-3-deoxy-D-manno-octulosonate	cmpkdo
CO2	co2
CO2 (external)	co2[e]
Coenzyme A	coa
Coproporphyrinogen III	cpppg3
Core oligosaccharide plus lipidA , Helicobacter pylori specific	core_lps_hp
CTP	ctp
Cytidine	cytd
Cytidine (external)	cytd[e]
D-4'-Phosphopantothenate	4ppan
dADP	dadp
D-Alanine	ala-D
D-Alanine (external)	ala-D[e]
D-Alanyl-D-alanine	alaala
dAMP	damp
D-Arabinose 5-phosphate	ara5p
dATP	datp
dCDP	dcdp
dCTP	dctp
Deamino-NAD+	dnad
Deoxyadenosine	dad-2
Deoxyadenosine (external)	dad-2[e]
Deoxycytidine	dcyt
Deoxycytidine (external)	dcyt[e]
Deoxyguanosine	dgsn
Deoxyinosine	din
Deoxyuridine	duri
Deoxyuridine (external)	duri[e]
Dephospho-CoA	dpcoa
D-Erythrose 4-phosphate	e4p
Dethiobiotin	dtbt
D-Fructose 1,6-bisphosphate	fdp
D-Fructose 6-phosphate	f6p
D-Galactose	gal
D-Galactose (external)	gal[e]
dGDP	dgdp
D-Glucosamine 1-phosphate	gam1p
D-Glucosamine 6-phosphate	gam6p
D-Glucose	glc-D
D-Glucose (external)	glc-D[e]
D-Glucose 1-phosphate	g1p
D-Glucose 6-phosphate	g6p
D-Glutamate	glu-D
D-Glycerate 2-phosphate	2pg
D-Glycero-D-manno-heptose 1,7-bisphosphate	gmhep17bp
D-Glycero-D-manno-heptose 1-phosphate	gmhep1p
D-Glycero-D-manno-heptose 7-phosphate	gmhep7p
dGMP	dgmp
dGTP	dgtp
Dihydroneopterin monophosphate	dhpmp
Dihydropteroate	dhpt
Dihydroxyacetone phosphate	dhap
Dimethylallyl diphosphate	dmpp
Diphosphate	ppi
D-Lactate	lac-D
D-Mannose 1-phosphate	man1p
D-Mannose 6-phosphate	man6p
D-Ribose	rib-D
D-Ribulose 5-phosphate	ru5p-D
D-Serine	ser-D
D-Serine (external)	ser-D[e]
dTDP	dtdp
dTMP	dtmp
dTTP	dttp
dUDP	dudp
dUMP	dump
dUTP	dutp
D-Xylulose 5-phosphate	xu5p-D
Ethanol	etoh
Ethanol (external)	etoh[e]
Farnesyl diphosphate	frdp
Ferricytochrome c-553	ficytcc553
Ferrocytochrome c-553	focytcc553
Flavin adenine dinucleotide	fad
Flavin adenine dinucleotide (reduced form)	fadh2
FMN	fmn
Formate	for
Formate (external)	for[e]
Fumarate	fum
Fumarate (external)	fum[e]
GDP	gdp
GDP-4-dehydro-6-deoxy-D-mannose	gdpddman
GDP-D-mannose	gdpmann
GDP-L-fucose	gdpfuc
Geranyl diphosphate	grdp
Glyceraldehyde 3-phosphate	g3p
Glycerol	glyc
Glycerol 3-phosphate	glyc3p
Glycine	gly
Glycine (external)	gly[e]
Glycolaldehyde	gcald
Glycolate	glyclt
Glyoxylate	glx
GMP	gmp
GTP	gtp
Guanine	gua
Guanine (external)	gua[e]
Guanosine	gsn
Guanosine (external)	gsn[e]
H+	h
H+ (external)	h[e]
H2 (external)	h2[e]
H2O	h2o
H2O (external)	h2o[e]
Hydrogen peroxide	h2o2
Hydrogen sulfide	h2s
Hydroxymethylbilane	hmbil
Hypoxanthine	hxan
Hypoxanthine (external)	hxan[e]
Iminoaspartate	iasp
IMP	imp
Indole	indole
Inosine	ins
Iron (II)	fe2
Iron (II) (external)	fe2[e]
Iron (III)	fe3
Iron (III) (external)	fe3[e]
Isochorismate	ichor
Isocitrate	icit
Isopentenyl diphosphate	ipdp
KDO-lipid IV(A), Helicobacter pylori specific	kdolipid4_HP
L-Alanine	ala-L
L-Alanine (external)	ala-L[e]
L-Arginine	arg-L
L-Arginine (external)	arg-L[e]
L-Asparagine	asn-L
L-Asparagine (external)	asn-L[e]
L-Aspartate	asp-L
L-Aspartate (external)	asp-L[e]
L-Aspartate 4-semialdehyde	aspsa
L-Citrulline	citr-L
L-Cystathionine	cyst-L
L-Cysteine	cys-L
L-Cysteine (external)	cys-L[e]
L-Glutamate	glu-L
L-Glutamate (external)	glu-L[e]
L-Glutamate 1-semialdehyde	glu1sa
L-Glutamate 5-semialdehyde	glu5sa
L-Glutamine	gln-L
L-Glutamine (external)	gln-L[e]
L-Glutamyl-tRNA(Glu)	glutrna
L-Histidine	his-L
L-Histidine (external)	his-L[e]
L-Homocysteine	hcys-L
L-Homoserine	hom-L
Lipid A, Helicobacter pylori specific	lipidA_HP
Lipid X Helicobacter pylori specific	lipidX_HP
Lipopolysacharide, Helicobacter pylori specific	lps_HP
L-Isoleucine	ile-L
L-Isoleucine (external)	ile-L[e]
LL-2,6-Diaminoheptanedioate	26dap-LL
L-Lactate	lac-L
L-Lactate (external)	lac-L[e]
L-Leucine	leu-L
L-Leucine (external)	leu-L[e]
L-Lysine	lys-L
L-Lysine (external)	lys-L[e]
L-Malate	mal-L
L-Malate (external)	mal-L[e]
L-Methionine	met-L
L-Methionine (external)	met-L[e]
L-Phenylalanine	phe-L
L-Phenylalanine (external)	phe-L[e]
L-Proline	pro-L
L-Proline (external)	pro-L[e]
L-Serine	ser-L
L-Serine (external)	ser-L[e]
L-Threonine	thr-L
L-Threonine (external)	thr-L[e]
L-Tryptophan	trp-L
L-Tryptophan (external)	trp-L[e]
L-Tyrosine	tyr-L
L-Tyrosine (external)	tyr-L[e]
L-Valine	val-L
L-Valine (external)	val-L[e]
Malonyl-[acyl-carrier protein]	malACP
Malonyl-CoA	malcoa
meso-2,6-Diaminoheptanedioate	26dap-M
Myristoyl-ACP (n-C14:0ACP)	myrsACP
N-((R)-4-Phosphopantothenoyl)-L-cysteine	4ppcys
N-(5-Phospho-D-ribosyl)anthranilate	pran
N(omega)-(L-Arginino)succinate	argsuc
N1-(5-Phospho-D-ribosyl)glycinamide	gar
N2-Formyl-N1-(5-phospho-D-ribosyl)glycinamide	fgam
N6-(1,2-Dicarboxyethyl)-AMP	dcamp
N-Acetyl-D-glucosamine 1-phosphate	acgam1p
N-Carbamoyl-L-aspartate	cbasp
Ni2+	ni2
Ni2+ (external)	ni2[e]
Nicotinamide adenine dinucleotide	nad
Nicotinamide adenine dinucleotide - reduced	nadh
Nicotinamide adenine dinucleotide phosphate	nadp
Nicotinamide adenine dinucleotide phosphate - reduced	nadph
Nicotinamide D-ribonucleotide	nmn
Nicotinamide D-ribonucleotide (external)	nmn[e]
Nicotinate D-ribonucleotide	nicrnt
Nitrate	no3
Nitrate (external)	no3[e]
Nitric oxide	no
Nitric oxide (external)	no[e]
Nitrite	no2
Nitrite (external)	no2[e]
N-Succinyl-2-L-amino-6-oxoheptanedioate	sl2a6o
N-Succinyl-LL-2,6-diaminoheptanedioate	sl26da
O2	o2
O2 (external)	o2[e]
O-Acetyl-L-homoserine	achms
O-Acetyl-L-serine	acser
Octadecanoyl-ACP (n-C18:0ACP)	ocdcaACP
Octadecenoyl-ACP (n-C18:1ACP)	octeACP
O-Phospho-L-homoserine	phom
O-Phospho-L-serine	pser-L
Ornithine	orn
Ornithine (external)	orn[e]
Orotate	orot
Orotate (external)	orot[e]
Orotidine 5'-phosphate	orot5p
O-Succinyl-L-homoserine	suchms
Oxaloacetate	oaa
Oxidized ferredoxin	fdxox
Oxidized thioredoxin	trdox
Palmitoyl-ACP (n-C16:0ACP)	palmACP
Pantetheine 4'-phosphate	pan4p
Peptidoglycan subunit of Escherichia coli	peptido_EC
Phenylpyruvate	phpyr
Phosphate	pi
Phosphate (external)	pi[e]
Phosphatidic acid, Helicobacter pylori specific	pa_Hp
Phosphatidylethanolamine, Helicobacter pylori specific	pe_HP
Phosphatidylglycerol phosphate, Helicobacter pylori specific	pgp_HP
Phosphatidylglycerol, Helicobacter pylori specific	pg_HP
Phosphatidylserine, Helicobacter pylori specific	ps_HP
Phosphoenolpyruvate	pep
Pimelate	pime
Pimelate (external)	pime[e]
Pimeloyl-CoA	pmcoa
Porphobilinogen	ppbng
Prephenate	pphn
Protoheme	pheme
Protoheme (external)	pheme[e]
Protoporphyrin	ppp9
Protoporphyrinogen IX	pppg9
Putrescine	ptrc
Pyruvate	pyr
Pyruvate (external)	pyr[e]
Quinolinate	quln
R-3-hydroxy-octadecanoic-ACP	3hoctaACP
R-3-hydroxy-palmitoyl-ACP	3hpalmACP
Reduced ferredoxin	fdxrd
Reduced FMN	fmnh2
Reduced thioredoxin	trdrd
Riboflavin	ribflv
S-Adenosyl-4-methylthio-2-oxobutanoate	amob
S-Adenosyl-L-homocysteine	ahcys
S-Adenosyl-L-methionine	amet
S-Adenosylmethioninamine	ametam
Sedoheptulose 7-phosphate	s7p
Shikimate	skm
Shikimate 5-phosphate	skm5p
Sodium	na1
Sodium (external)	na1[e]
Spermidine	spmd
Spermine	sprm
S-Ribosyl-L-homocysteine	rhcys
Succinate	succ
Succinate (external)	succ[e]
Succinyl-CoA	succoa
Sulfate	so4
Sulfate (external)	so4[e]
Sulfite	so3
Superoxide anion	o2-
Thiamin	thm
Thiamin (external)	thm[e]
Thymidine	thymd
Thymidine (external)	thymd[e]
tRNA (Glu)	trnaglu
UDP	udp
UDP-2(3-hydroxyoctadecanoyl)-3(3-hydroxypalmetoyl)glucosamine	u23ga_HP
UDP-2,3-hydroxyoctadecanoyl-octadecanoyl-D-glucosamine	u2ga_HP
UDP-2-hydroxyoctadecanoyl-D-glucosamine	u2hga_HP
UDP-3-O(3-hydroxypalmetoyl)-D-glucosamine	u3hga_HP
UDP-3-O-(3-hydroxypalmetoyl)-N-acetylglucosamine	u3aga_HP
UDPgalactose	udpgal
UDP-glucosamine	ugam
UDPglucose	udpg
UDP-N-acetyl-3-O-(1-carboxyvinyl)-D-glucosamine	uaccg
UDP-N-acetyl-D-glucosamine	uacgam
UDP-N-acetylmuramate	uamr
UDP-N-acetylmuramoyl-L-alanine	uama
UDP-N-acetylmuramoyl-L-alanyl-D-gamma-glutamyl-meso-2,6-diaminopimelate	ugmd
UDP-N-acetylmuramoyl-L-alanyl-D-glutamate	uamag
UDP-N-acetylmuramoyl-L-alanyl-D-glutamyl-meso-2,6-diaminopimeloyl-D-alanyl-D-alanine	ugmda
UMP	ump
Undecaprenyl diphosphate	udcpdp
Undecaprenyl phosphate	udcpp
Undecaprenyl-diphospho-N-acetylmuramoyl-(N-acetylglucosamine)-L-ala-D-glu-meso-2,6-diaminopimeloyl-D-ala-D-ala	uaagmda
Undecaprenyl-diphospho-N-acetylmuramoyl-L-alanyl-D-glutamyl-meso-2,6-diaminopimeloyl-D-alanyl-D-alanine	uagmda
Uracil	ura
Uracil (external)	ura[e]
Urea	urea
Urea (external)	urea[e]
Uridine	uri
Uridine (external)	uri[e]
Uroporphyrinogen III	uppg3
UTP	utp
Xanthine	xan
Xanthine (external)	xan[e]
Xanthosine	xtsn
Xanthosine 5'-phosphate	xmp

## Sheet: Staphylococcus aureus
Compound Name	Compound Abbreviation
(R)-2,3-Dihydroxy-3-methylbutanoate	23dhmb
(R)-2,3-Dihydroxy-3-methylpentanoate	23dhmp
(R)-5-Diphosphomevalonate	5dpmev
(R)-5-Phosphomevalonate	5pmev
(R)-Acetoin	actn-R
(R)-Mevalonate	mev-R
(R)-Pantoate	pant-R
(R)-Pantothenate	pnto-R
(S)-2-[5-Amino-1-(5-phospho-D-ribosyl)imidazole-4-carboxamido]succinate	25aics
(S)-2-Aceto-2-hydroxybutanoate	2ahbut
(S)-2-Acetolactate	alac-S
(S)-3-Hydroxybutyryl-CoA	3hbcoa
(S)-3-Hydroxydecanoyl-CoA	3hdcoa
(S)-3-Hydroxydodecanoyl-CoA	3hddcoa
(S)-3-Hydroxyhexadecanoyl-CoA	3hhdcoa
(S)-3-Hydroxyhexanoyl-CoA	3hhcoa
(S)-3-Hydroxyoctanoyl-CoA	3hocoa
(S)-3-Hydroxytetradecanoyl-CoA	3htdcoa
(S)-3-Methyl-2-oxopentanoate	3mop
(S)-Dihydroorotate	dhor-S
1-(2-Carboxyphenylamino)-1-deoxy-D-ribulose 5-phosphate	2cpr5p
1-(5-Phosphoribosyl)-5-[(5-phosphoribosylamino)methylideneamino]imidazole-4-carboxamide	prfp
1-(5-Phosphoribosyl)-AMP	prbamp
1-(5-Phosphoribosyl)-ATP	prbatp
1,2-Daicylglycerol (Saureus)	12dgr_SA
1,5-Diaminopentane	15dap
10-Formyltetrahydrofolate	10fthf
1-Pyrroline-5-carboxylate	1pyr5c
2-(Formamido)-N1-(5-phospho-D-ribosyl)acetamidine	fpram
2-(Hydroxymethyl)phenol	2hymeph
2,3,4,5-Tetrahydrodipicolinate	thdp
2,3-Dihydrodipicolinate	23dhdp
2,3-diketo-5-methylthio-1-phosphopentane	dkmpp
2,5-Diamino-6-hydroxy-4-(5'-phosphoribosylamino)-pyrimidine	25dhpp
2-Amino-4-hydroxy-6-(D-erythro-1,2,3-trihydroxypropyl)-7,8-dihydropteridine	dhnpt
2-Amino-4-hydroxy-6-(erythro-1,2,3-trihydroxypropyl)dihydropteridine triphosphate	ahdt
2-Dehydro-3-deoxy-D-arabino-heptonate 7-phosphate	2dda7p
2-Dehydropantoate	2dhp
2-Isopropylmaleate	2ippm
2-keto-4-methylthiobutyrate	2kmb
2-Methyl-4-amino-5-hydroxymethylpyrimidine diphosphate	2mahmp
2-Oxobutanoate	2obut
2-Oxoglutarate	akg
2-Oxoglutarate	akg[e]
3-(4-Hydroxyphenyl)pyruvate	34hpp
3-(Imidazol-4-yl)-2-oxopropyl phosphate	imacp
3,4-dihydroxy-2-butanone 4-phosphate	db4p
3-Carboxy-2-hydroxy-4-methylpentanoate	3c2hmp
3-Carboxy-3-hydroxy-4-methylpentanoate	3c3hmp
3-Carboxy-4-methyl-2-oxopentanoate	3c4mop
3-Dehydroquinate	3dhq
3-Dehydroshikimate	3dhsk
3-D-Glucosyl-1,2-diacylglycerol	3g12dgr_SA2
3-Methyl-2-oxobutanoate	3mob
3-Oxodecanoyl-CoA	3odcoa
3-Oxododecanoyl-CoA	3oddcoa
3-Oxohexadecanoyl-CoA	3ohdcoa
3-Oxohexanoyl-CoA	3ohcoa
3-Oxooctanoyl-CoA	3oocoa
3-Oxotetradecanoyl-CoA	3otdcoa
3'-Phosphoadenylyl sulfate	paps
3-Phospho-D-glycerate	3pg
3-Phospho-D-glyceroyl phosphate	13dpg
3-Phosphohydroxypyruvate	3php
4-(1-D-Ribitylamino)-5-aminouracil	4r5au
4-amino-4-deoxychorismate	4adcho
4-Aminobenzoate	4abz
4-Imidazolone-5-propanoate	4izp
4-Methyl-2-oxopentanoate	4mop
4-Phospho-L-aspartate	4pasp
5,10-Methenyltetrahydrofolate	methf
5,10-Methylenetetrahydrofolate	mlthf
5,6,7,8-Tetrahydrofolate	thf
5-[(5-phospho-1-deoxyribulos-1-ylamino)methylideneamino]-1-(5-phosphoribosyl)imidazole-4-carboxamide	prlp
5-amino-1-(5-phospho-D-ribosyl)imidazole	air
5-Amino-1-(5-Phospho-D-ribosyl)imidazole-4-carboxamide	aicar
5-amino-1-(5-phospho-D-ribosyl)imidazole-4-carboxylate	5aizc
5-Amino-4-oxopentanoate	5aop
5-Amino-6-(5'-phosphoribitylamino)uracil	5aprbu
5-Amino-6-(5'-phosphoribosylamino)uracil	5apru
5-Formamido-1-(5-phospho-D-ribosyl)imidazole-4-carboxamide	fprica
5-Methyltetrahydrofolate	5mthf
5-Methylthio-5-deoxy-D-ribose 1-phosphate	5mdr1p
5-Methylthio-5-deoxy-D-ribulose 1-phosphate	5mdru1p
5-Methylthioadenosine	5mta
5-Methylthio-D-ribose	5mtr
5-O-(1-Carboxyvinyl)-3-phosphoshikimate	3psme
5-Phospho-alpha-D-ribose 1-diphosphate	prpp
5-Phospho-beta-D-ribosylamine	pram
5-phosphoribosyl-5-carboxyaminoimidazole	5caiz
6,7-Dimethyl-8-(1-D-ribityl)lumazine	dmlz
6-hydroxymethyl dihydropterin	6hmhpt
6-hydroxymethyl-dihydropterin pyrophosphate	6hmhptpp
6-Phospho-D-gluconate	6pgc
6-phospho-D-glucono-1,5-lactone	6pgl
6-Pyruvoyl-5,6,7,8-tetrahydropterin	6pthp
7,8-Diaminononanoate	dann
7,8-Dihydrofolate	dhf
Acetaldehyde	acald
Acetate	ac
Acetoacetyl-ACP	actACP
Acetoacetyl-CoA	aacoa
Acetyl phosphate	actp
Acetyl-ACP	acACP
Acetyl-CoA	accoa
Acetyl-maltose	acmalt
acyl carrier protein	ACP
Adenine	ade
Adenine (external)	adn[e]
Adenosine	adn
Adenosine 3',5'-bisphosphate	pap
Adenosine 5'-phosphosulfate	aps
ADP	adp
ADP-D-glycero-D-manno-heptose	adphep-D,D
ADPglucose	adpglc
ADP-L-glycero-D-manno-heptose	adphep-L,D
Agmatine	agm
alpha,alpha'-Trehalose 6-phosphate	tre6p
alpha-D-Ribose 1-phosphate	r1p
alpha-D-Ribose 5-phosphate	r5p
Ammonium	nh4
Ammonium (external)	nh4[e]
Ammonium hydroxide	nh4oh
AMP	amp
Anthranilate	anth
apoprotein [acyl carrier protein]	apoACP
ATP	atp
beta-Alanine	ala-B
Betaine aldehyde	betald
Bicarbonate	hco3
Biotin	btn
Biotin (external)	btn[e]
Biotinyl-5'-AMP	btamp
Butanoyl-CoA	btcoa
C'-(3-Indolyl)-glycerol 3-phosphate	3ig3p
Carbamoyl phosphate	cbp
Cardiolipin (Saureus)	clpn_SA
CDP	cdp
CDPdiacylglycerol (Saureus)	cdpdag_SA
CDPglycerol	cdpglyc
Choline	chol
Choline (external)	chol[e]
Chorismate	chor
Citrate	cit
Citrate-Mg	Cit-Mg
Citrate-Mg (external)	Cit-Mg[e]
CMP	cmp
CO2	co2
CO2 (external)	co2[e]
Co2+	cobalt2
Cobalt ion (external)	cobalt2[e]
Coenzyme A	coa
Coproporphyrinogen III	cpppg3
CTP	ctp
Cu2 (external)	cu2[e]
Cytidine	cytd
Cytidine (external)	cytd[e]
Cytosine	csn
Cytosine (external)	csn[e]
D-4'-Phosphopantothenate	4ppan
dADP	dadp
D-Alanine	ala-D
D-Alanine (external)	ala-D[e]
D-Alanyl-D-alanine	alaala
dAMP	damp
dATP	datp
dCDP	dcdp
dCMP	dcmp
dCTP	dctp
Deamino-NAD+	dnad
Decanoyl-CoA (n-C10:0CoA)	dcacoa
Dephospho-CoA	dpcoa
D-erythro-1-(Imidazol-4-yl)glycerol 3-phosphate	eig3p
D-Erythrose 4-phosphate	e4p
Dethiobiotin	dtbt
D-Fructose	fru
D-Fructose (external)	fru[e]
D-Fructose 1,6-bisphosphate	fdp
D-Fructose 1-phosphate	f1p
D-Fructose 6-phosphate	f6p
D-Galactose 6-phosphate	dgal6p
dGDP	dgdp
D-Gluconate	glcn
D-Gluconate (external)	glcn[e]
D-Glucosamine 1-phosphate	gam1p
D-Glucosamine 6-phosphate	gam6p
D-Glucose	glc-D
D-Glucose (external)	glc-D[e]
D-Glucose 1-phosphate	g1p
D-Glucose 6-phosphate	g6p
D-Glutamate	glu-D
D-Glyceraldehyde	glyald
D-Glyceraldehyde (external)	glyald[e]
D-Glycerate 2-phosphate	2pg
D-Glycero-D-manno-heptose 1,7-bisphosphate	gmhep17bp
D-Glycero-D-manno-heptose 1-phosphate	gmhep1p
D-Glycero-D-manno-heptose 7-phosphate	gmhep7p
dGMP	dgmp
dGTP	dgtp
Diglucosyl-diacylglycerol (SA) 2	dgdcg_SA2
Dihydrolipolprotein	dhlpro
Dihydroneopterin monophosphate	dhpmp
Dihydropteroate	dhpt
dihydrosirohydrochlorin	dscl
Dihydroxyacetone	dha
Dihydroxyacetone phosphate	dhap
Dimethylallyl diphosphate	dmpp
Diphosphate	ppi
D-Lactate	lac-D
D-Lactate (external)	lac-D[e]
D-Mannitol 1-phosphate	mnl1p
D-Mannose 1-phosphate	man1p
D-Mannose 6-phosphate	man6p
D-Nopaline	nop
Dodecanoyl-CoA (n-C12:0CoA)	ddcacoa
D-Ribose	rib-D
D-Ribose (external)	rib-D[e]
D-Ribulose 5-phosphate	ru5p-D
D-Sorbitol	sbt-D
D-Tagatose 1,6-biphosphate	tagdp-D
D-Tagatose 6-phosphate	tag6p-D
dTDP	dtdp
dTMP	dtmp
dTTP	dttp
dUDP	dudp
dUMP	dump
dUTP	dutp
D-Xylulose 5-phosphate	xu5p-D
Ethanol	etoh
Ethanol (external)	etoh[e]
FAD	fad
FADH2	fadh2
Farnesyl diphosphate	frdp
Fatty acid (Anteiso-C15:0)	fa4
Fatty acid (Anteiso-C17:0)	fa12
Fatty acid (Anteiso-C17:1)	fa10
Fatty Acid (Anteiso-C19:0)	fa19a
Fatty Acid (C20:0)	fa20n
Fatty acid (Iso-C14:0)	fa1
Fatty acid (Iso-C15:0)	fa3
Fatty acid (iso-C16:0)	fa6
Fatty acid (Iso-C16:1)	fa5
Fatty acid (Iso-C17:0)	fa11
Fatty acid (Iso-C17:1)	fa9
Fe2+	fe2
Fe2+ (external)	fe2[e]
FMN	fmn
Formamide	frmd
Formate	for
Formate (external)	for[e]
Fumarate	fum
Galactitol (external)	galt[e]
Galactitol 1-phosphate	galt1p
GDP	gdp
Geranyl diphosphate	grdp
Glucosyl Phosphoglycerol (SA)	glcp_SA
Glyceraldehyde 3-phosphate	g3p
Glycerol	glyc
Glycerol (external)	glyc[e]
Glycerol 3-phosphate	glyc3p
Glycerol 3-phosphate (external)	glyc3p[e]
glycerol teichoic acid (n=25), unlinked, D-ala substituted	gtca2
glycerol teichoic acid (n=25), unlinked, glucose substituted	gtca3
glycerol teichoic acid (n=25), unlinked, unsubstituted	gtca1
Glycine	gly
Glycine (external)	gly[e]
Glycine betaine	glyb
Glycine betaine (external)	glyb[e]
glycogen	glycogen
Glycolaldehyde	gcald
Glycolate	glyclt
Glycyl-tRNA(Gly)	glytrna
GMP	gmp
GTP	gtp
Guanine	gua
Guanine (external)	gua[e]
Guanosine 3'-diphosphate 5'-triphosphate	gdptp
H+	h
H2O	h2o
H2O (external)	h2o[e]
Heme A	hemeA_#1
Heme O	hemeO
Hexadecanoate (n-C16:0)	hdca
Hexadecanoate (n-C16:0) (external)	hdca[e]
hexadecenoate (n-C16:1)	hdcea
Hexanoyl-CoA	hxcoa
Hydrogen ion (external)	h[e]
Hydrogen peroxide	h2o2
Hydrogen sulfide	h2s
Hydroxymethylbilane	hmbil
Hydroxymethylglutaryl-CoA	hmgcoa
IMP	imp
Inorganic triphosphate	pppi
Isobutyryl-CoA	ibcoa
Isochorismate	ichor
Isocitrate	icit
Isopentenyl diphosphate	ipdp
Isovaleryl-CoA	ivcoa
K+	k
K+ (external)	k[e]
L-2-Amino-3-oxobutanoate	2aobut
Lactose (external)	lcts[e]
Lactose-6-phosphate	Lac6p
L-Alanine	ala-L
L-Alanine (external)	ala-L[e]
L-Alanyl-tRNA(Ala)	alatrna
L-Aparagine (external)	asp-L[e]
L-Arginine	arg-L
L-Arginine (external)	arg-L[e]
L-Arginyl-tRNA(Arg)	argtrna
L-Asparagine	asn-L
L-Asparaginyl-tRNA(Asn)	asntrna
L-Aspartate	asp-L
L-Aspartate 4-semialdehyde	aspsa
L-Aspartyl-tRNA(Asp)	asptrna
L-Carnitine	crn
L-Carnitine (external)	crn[e]
L-Citrulline	citr-L
L-Cystathionine	cyst-L
L-Cysteine	cys-L
L-Cysteine (external)	cys-L[e]
L-Cysteinyl-tRNA(Cys)	cystrna
L-Glutamate	glu-L
L-Glutamate (external)	glu-L[e]
L-Glutamate 1-semialdehyde	glu1sa
L-Glutamate 5-semialdehyde	glu5sa
L-Glutamine	gln-L
L-Glutamyl-tRNA(Glu)	glutrna
L-Histidine	his-L
L-Histidine (external)	his-L[e]
L-Histidinol	histd
L-Histidinol phosphate	hisp
L-Homocysteine	hcys-L
L-Homoserine	hom-L
L-Isoleucine	ile-L
L-Isoleucine (external)	ile-L[e]
L-Isoleucyl-tRNA(Ile)	iletrna
LL-2,6-Diaminoheptanedioate	26dap-LL
L-Lactate	lac-L
L-Lactate (external)	lac-L[e]
L-Leucine	leu-L
L-Leucine (external)	leu-L[e]
L-Lysine	lys-L
L-Lysine (external)	lys-L[e]
L-Lysine-tRNA (Lys)	lystrna
L-Malate	mal-L
L-Malate (external)	mal-L[e]
L-Methionine	met-L
L-Methionine (external)	met-L[e]
L-Methionyl-tRNA (Met)	mettrna
L-Phenylalanine	phe-L
L-Phenylalanine (external)	phe-L[e]
L-Proline	pro-L
L-Proline (external)	pro-L[e]
L-Serine	ser-L
L-Serine (external)	ser-L[e]
L-Seryl-tRNA(Ser)	sertrna
L-Threonine	thr-L
L-Threonine (external)	thr-L[e]
L-Threonyl-tRNA(Thr)	thrtrna
L-Tryptophan	trp-L
L-Tryptophan (external)	trp-L[e]
L-Tyrosine	tyr-L
L-Tyrosine (external)	tyr-L[e]
L-Valine	val-L
L-Valine (external)	val-L[e]
Malonyl-[acyl-carrier protein]	malACP
Malonyl-CoA	malcoa
Maltose	malt
Maltose (external)	malt[e]
Mannitol (external)	mnl[e]
Mannose (external)	man[e]
meso-2,6-Diaminoheptanedioate	26dap-M
Mg	mg2
Mg2+ (external)	mg2[e]
minor teichoic acid (acetylgalactosamine glucose phosphate, n=30)	tcam
Mn2+	mn2
Mn2+ (external)	mn2[e]
Molybdate	mobd
Molybdate (external)	mobd[e]
N-((R)-4-Phosphopantothenoyl)-L-cysteine	4ppcys
N-(5-Phospho-D-ribosyl)anthranilate	pran
N(omega)-(L-Arginino)succinate	argsuc
N1-(5-Phospho-D-ribosyl)glycinamide	gar
N2-Acetyl-L-ornithine	acorn
N2-Formyl-N1-(5-phospho-D-ribosyl)glycinamide	fgam
N6-(1,2-Dicarboxyethyl)-AMP	dcamp
Na+ (external)	na1[e]
N-Acetyl-D-glucosamine	acgam
N-Acetyl-D-glucosamine (external)	acgam[e]
N-Acetyl-D-glucosamine 1-phosphate	acgam1p
N-Acetyl-D-glucosamine 6-phosphate	acgam6p
N-Acetyl-D-mannosamine 6-phosphate	acmanap
N-Acetyl-D-muramoyl-L-alanine	acmama
N-Acetyl-L-glutamate	acglu
N-Acetyl-L-glutamate 5-semialdehyde	acg5sa
N-Acetyl-L-glutamyl 5-phosphate	acg5p
N-Acetylneuraminate	acnam
N-Acetylneuraminate (external)	acnam[e]
N-Carbamoyl-L-aspartate	cbasp
N-Formimidoyl-L-glutamate	forglu
Ni2+	ni2
Ni2+ (external)	ni2[e]
Nicotinamide	ncam
Nicotinamide (external)	ncam[e]
Nicotinamide adenine dinucleotide	nad
Nicotinamide adenine dinucleotide - reduced	nadh
Nicotinamide adenine dinucleotide phosphate	nadp
Nicotinamide adenine dinucleotide phosphate - reduced	nadph
Nicotinate	nac
Nicotinate (external)	nac[e]
Nicotinate D-ribonucleotide	nicrnt
Nitrate	no3
Nitrate (external)	no3[e]
Nitrite	no2
Nitrite (external)	no2[e]
N-Succinyl-2-L-amino-6-oxoheptanedioate	sl2a6o
N-Succinyl-LL-2,6-diaminoheptanedioate	sl26da
O2	o2
O-Acetyl-L-homoserine	achms
O-Acetyl-L-serine	acser
octadecanoate (n-C18:0)	ocdca
octadecenoate (n-C18:1)	ocdcea
Octanoyl-CoA (n-C8:0CoA)	occoa
Octopine	octp
O-Phospho-L-homoserine	phom
O-Phospho-L-serine	pser-L
Ornithine	orn
Ornithine (external)	orn[e]
O-Succinyl-L-homoserine	suchms
Oxaloacetate	oaa
Oxidized ferredoxin	fdxox
Oxidized thioredoxin	trdox
Oxygen (external)	o2[e]
Palmitoyl-CoA (n-C16:0CoA)	pmtcoa
Pantetheine 4'-phosphate	pan4p
Phenylpyruvate	phpyr
Phosphate	pi
Phosphate (external)	pi[e]
phosphatidate (Saureus)	pa_SA
Phosphatidylalanine_SA2	pala_SA2
Phosphatidylethanolamine (Saureus)	pe_SA
Phosphatidylglycerol (Saureus)	pg_SA
Phosphatidylglycerophosphate (Saureus)	pgp_SA
Phosphatidylglycine_SA2	pgly_SA2
Phosphatidylleucine_SA2	pleu_SA2
Phosphatidyllysine_SA2	plys_SA2
phosphatidylserine (Saureus)	ps_SA
Phosphoenolpyruvate	pep
Porphobilinogen	ppbng
Prephenate	pphn
Protoheme	pheme
Protoheme (external)	pheme[e]
Protoporphyrin	ppp9
Protoporphyrinogen IX	pppg9
Pseudouridine 5'-phosphate	psd5p
Putrescine	ptrc
Putrescine (external)	ptrc[e]
Pyruvate	pyr
Reduced ferredoxin	fdxrd
Reduced FMN	fmnh2
Reduced riboflavin	rbflvrd
Reduced thioredoxin	trdrd
Riboflavin	ribflv
SA Free Fatty Acids	SA_FREE_FA
S-Adenosyl-L-homocysteine	ahcys
S-Adenosyl-L-methionine	amet
S-Adenosylmethioninamine	ametam
Salicin (external)	salcn[e]
Salicin 6-phosphate	salc6p
S-Aminomethyldihydrolipoylprotein	alpro
Sedoheptulose 7-phosphate	s7p
Shikimate	skm
Shikimate 5-phosphate	skm5p
Siroheme	sheme
sirohydrochlorin	scl
Sodium	na1
Spermidine	spmd
Spermidine (external)	spmd[e]
Squalene	sql
S-Ribosyl-L-homocysteine	rhcys
Succinate	succ
Succinyl-CoA	succoa
Sucrose (external)	sucr[e]
Sucrose 6-phosphate	suc6p
Sulfate	so4
Sulfite	so3
Sulfur	s
Sulphate (external)	so4[e]
tetradecanoate (n-C14:0)	ttdca
Tetradecanoyl-CoA (n-C14:0CoA)	tdcoa
Tetrahydrofolyl-[Glu](2)	thfglu
Thiamin	thm
Thiamin (external)	thm[e]
Thymidine	thymd
Thymidine (external)	thymd[e]
trans-But-2-enoyl-CoA	b2coa
trans-Dec-2-enoyl-CoA	dc2coa
trans-Dodec-2-enoyl-CoA	dd2coa
trans-Hex-2-enoyl-CoA	hx2coa
trans-Hexadec-2-enoyl-CoA	hdd2coa
trans-Oct-2-enoyl-CoA	oc2coa
trans-Tetradec-2-enoyl-CoA	td2coa
Trehalose (external)	tre[e]
tRNA (Glu)	trnaglu
tRNA(Ala)	trnaala
tRNA(Arg)	trnaarg
tRNA(Asn)	trnaasn
tRNA(Asp)	trnaasp
tRNA(Cys)	trnacys
tRNA(Gly)	trnagly
tRNA(Ile)	trnaile
tRNA(Lys)	trnalys
tRNA(Met)	trnamet
tRNA(Ser)	trnaser
tRNA(Thr)	trnathr
UDP	udp
UDPgalactose	udpgal
UDPglucose	udpg
UDP-N-acetyl-3-O-(1-carboxyvinyl)-D-glucosamine	uaccg
UDP-N-acetyl-D-galactosamine	udpacgal
UDP-N-acetyl-D-glucosamine	uacgam
UDP-N-acetyl-D-mannosamine	uacmam
UDP-N-acetylmuramate	uamr
UDP-N-acetylmuramoyl-L-alanine	uama
UDP-N-acetylmuramoyl-L-alanyl-D-gamma-glutamyl-meso-2,6-diaminopimelate	ugmd
UDP-N-acetylmuramoyl-L-alanyl-D-glutamate	uamag
UDP-N-acetylmuramoyl-L-alanyl-D-glutamyl-meso-2,6-diaminopimeloyl-D-alanyl-D-alanine	ugmda
UMP	ump
Uracil	ura
Uracil (external)	ura[e]
Urea	urea
Urea (external)	urea[e]
Uridine	uri
Uridine (external)	uri[e]
Urocanate	urcan
Uroporphyrinogen III	uppg3
UTP	utp
Xanthine	xan
Xanthine (external)	xan[e]
Xanthosine 5'-phosphate	xmp
Zinc	zn2
Zinc (external)	zn2[e]

## Sheet: Saccharomyces cerevisiae
Compound Name	Compound Abbreviation
(-)-Ureidoglycolate	UGC
(R)-2,3-dihydroxy-3-methylbutanoate (mithochondrial)	DHMVAm
(R)-2-Oxoisovalerate	OIVAL
(R)-2-Oxoisovalerate (mithochondrial)	OIVALm
(R)-3-Hydroxy-3-methyl-2-oxobutanoate (mithochondrial)	DHVALm
(R)-4'-Phosphopantothenoyl-L-cysteine	4PPNCYS
(R)-5-Diphosphomevalonate	PPMVL
(R)-5-Phosphomevalonate	PMVL
(R)-Lactate	LAC
(R)-Lactate (external)	LACxt
(R)-Lactate (mithochondrial)	LACm
(R)-Mevalonate	MVL
(R)-Pantoate	PANT
(R)-Pantothenate	PNTO
(R)-Pantothenate (external)	PNTOxt
(R)-S-Lactoylglutathione	LGT
(R)-S-Lactoylglutathione (mithochondrial)	LGTm
(S)-1-Pyrroline-5-carboxylate	P5C
(S)-1-Pyrroline-5-carboxylate (mithochondrial)	P5Cm
(S)-2,3-Epoxysqualene	S23E
(S)-3-Hydroxy-3-methylglutaryl-CoA	H3MCOA
(S)-Dihydroorotate	DOROA
(S)-Lactate	LLAC
(S)-Lactate (external)	LLACxt
(S)-Lactate (mithochondrial)	LLACm
1-(2-Carboxyphenylamino)-1-deoxy-D-ribulose 5-phosphate	CPAD5P
1-(5-Phospho-D-ribosyl)-5-amino-4-imidazolecarboxylate	CAIR
1-(5'-Phosphoribosyl)-5-amino-4-(N-succinocarboxamide)-imidazole	SAICAR
1-(5'-Phosphoribosyl)-5-amino-4-imidazolecarboxamide	AICAR
1-(5'-Phosphoribosyl)-5-formamido-4-imidazolecarboxamide	PRFICA
1,3-beta-D-Glucan	13GLUCAN
10-Formyltetrahydrofolate	FTHF
10-Formyltetrahydrofolate (mithochondrial)	FTHFm
1-Deoxy-d-threo-2-pentulose	DTP
1L-myo-Inositol 1-phosphate	MI1P
1-Phosphatidyl-1D-myo-inositol 4-phosphate	PINS4P
1-Phosphatidyl-D-myo-inositol	PINS
1-Phosphatidyl-D-myo-inositol 4,5-bisphosphate	D45PI
2-(Formamido)-N1-(5'-phosphoribosyl)acetamidine	FGAM
2,5-Diamino-6-hydroxy-4-(5'-phosphoribosylamino)-pyrimidine	D6RP5P
2-Aceto-2-hydroxy butyrate (mithochondrial)	ABUTm
2-Acetolactate (mithochondrial)	ACLACm
2-Amino-3-carboxymuconate semialdehyde	CMUSA
2-Amino-4-hydroxy-6-(D-erythro-1,2,3-trihydroxypropyl)-7,8-dihydropteridine	DHP
2-Amino-4-hydroxy-6-(erythro-1,2,3-trihydroxypropyl)-dihydropteridine triphosphate	AHTD
2-Amino-4-hydroxy-6-hydroxymethyl-7,8-dihydropteridine	AHHMP
2-Amino-7,8-dihydro-4-hydroxy-6-(diphosphooxymethyl)pteridine	AHHMD
2-Aminomuconate 6-semialdehyde	ALAxt
2-Dehydro-3-deoxy-D-arabino-heptonate 7-phosphate	3DDAH7P
2-Dehydropantoate	AKGxt
2-Dehydropantoate (mithochondrial)	AKP
2-Hydroxybutane-1,2,4-tricarboxylate	HCIT
2-Hydroxybutane-1,2,4-tricarboxylate (mithochondrial)	HCITm
2-Isopropylmalate	IPPMAL
2-Isopropylmalate (mithochondrial)	IPPMALm
2-Methyl-4-amino-5-hydroxymethylpyrimidine diphosphate	AHMPP
2-Methylprop-2-enoyl-CoA	MALCOA
2-Nonaprenyl-3-methyl-6-methoxy-1,4-benzoquinone (mithochondrial)	2NPMMBm
2-Nonaprenyl-6-methoxy-1,4-benzoquinone (mithochondrial)	2NPMBm
2-Nonaprenyl-6-methoxyphenol (mithochondrial)	2NPMPm
2-Oxoadipate	AKA
2-Oxoadipate (mithochondrial)	AKAm
2-Oxobutanoate	OBUT
2-Oxobutanoate (mithochondrial)	OBUTm
2-Oxoglutarate	AKG
2-Oxoglutarate (mithochondrial)	AKGm
2-Phospho-D-glycerate	2PG
3-(4-Hydroxyphenyl)pyruvate	4HPP
3-(Imidazol-4-yl)-2-oxopropyl phosphate	IMACP
3,4-dihydroxy-5-hexaprenylbenzoate	D4HBZm
3',5'-Cyclic AMP	cAMP
3-Aminopropanal	3AP
3-Carboxy-4-methyl-2-oxopentanoate	OICAP
3-Carboxy-4-methyl-2-oxopentanoate (mithochondrial)	OICAPm
3-Dehydroquinate	DQT
3-Dehydroshikimate	DHSK
3-Dehydrosphinganine	DHSPH
3-Demethylubiquinone-9 (mithochondrial)	2NMHMBm
3-Hydroxyanthranilate	HAN
3-Hydroxykynurenine	HKYN
3-Isopropylmalate	CBHCAP
3-methoxy-4-hydroxy-5-hexaprenylbenzoate	M4HBZm
3-Methyl-2-oxobutanoate	OMVAL
3-Methyl-2-oxobutanoate (mitochondrial)	OMVALm
3-Nonaprenyl-4-hydroxybenzoate	N4HBZm
3'-Phosphoadenylylsulfate	PAPS
3-Phospho-D-glycerate	3PG
3-Phospho-D-glyceroyl phosphate	13PDG
3-Phosphonooxypyruvate	PHP
3-Phosphoserine	3PSER
4-(1-D-Ribitylamino)-5-aminouracil	RADP
4,4-Dimethylcholesta-8,14,24-trienol	IGST
4,4-Dimethylzymosterol	DMZYMST
4-Amino-2-methyl-5-phosphomethylpyrimidine	AHMP
4-amino-4-deoxychorismate	ADCHOR
4-Amino-5-hydroxymethyl-2-methylpyrimidine	AHM
4-Aminobenzoate	PABA
4-Aminobenzoate (external)	PABAxt
4-Aminobutanoate	GABA
4-Aminobutanoate (external)	GABAxt
4-Hydroxy-benzyl alcohol	HBA
4-Methyl-5-(2-phosphoethyl)-thiazole	THZP
4-Methylzymsterol	MZYMST
4-Phospho-L-aspartate	BASP
5-(2-Hydroxyethyl)-4-methylthiazole	THZ
5-(2-Hydroxyethyl)-4-methylthiazole (external)	THZ
5-(5-Phospho-D-ribosylaminoformimino)-1-(5-phosphoribosyl)-imidazole-4-carboxamide	PRFP
5,10-Methenyltetrahydrofolate	METHF
5,10-Methenyltetrahydrofolate (mitochondrial)	METHFm
5,10-Methylenetetrahydrofolate	METTHF
5,10-Methylenetetrahydrofolate (mitochondrial)	METTHFm
5-Amino-6-(5'-phosphoribitylamino)uracil	A6RP5P2
5-Amino-6-(5'-phosphoribosylamino)uracil	A6RP5P
5-Aminolevulinate	ALAV
5-Aminolevulinate (mithochondrial)	ALAVm
5-Methyltetrahydrofolate	MTHF
5-Methyltetrahydrofolate (mitochondrial)	MTHFm
5'-Methylthioadenosine	5MTA
5-O-(1-Carboxyvinyl)-3-phosphoshikimate	3PSME
5-Phospho-alpha-D-ribose 1-diphosphate	PRPP
5-Phospho-alpha-D-ribose 1-diphosphate (mithochondrial)	PRPPm
5-Phosphoribosylamine	PRAM
5'-Phosphoribosylglycinamide	GAR
5'-Phosphoribosyl-N-formylglycinamide	FGAR
6,7-Dimethyl-8-(1-D-ribityl)lumazine	D8RL
6-Carboxyhexanoyl-CoA	CHCOA
6-Phospho-D-gluconate	D6PGC
7,8-Diaminononanoate	DANNA
7,8-Diaminononanoate (external)	DANNAxt
8-Amino-7-oxononanoate	AONA
8-Amino-7-oxononanoate (external)	AONAxt
Acetaldehyde	ACAL
Acetaldehyde (external)	ACALxt
Acetaldehyde (mithochondrial)	ACALm
Acetate	AC
Acetate (external)	ACxt
Acetate (mithochondrial)	ACm
Acetoacetyl-CoA	AACCOA
Acetyl-CoA	ACCOA
Acetyl-CoA (mithochondrial)	ACCOAm
Acyl-[acyl-carrier protein]	ACACP
Acyl-carrier protein	ACP
Acyldihydroxyacetone phosphate	AT3P2
Acyl-sn-glycerol 3-phosphate	AGL3P
Adenine	AD
Adenine (external)	ADxt
Adenonsine (mithochondrial)	ADNxt
Adenosine	ADN
Adenosine 3',5'-bisphosphate	PAP
Adenosine 3',5'-bisphosphate (external)	PAPxt
Adenylylsulfate	APS
ADP	ADP
ADP (mithochondrial)	ADPm
ADPt	ADPt
Allantoate	ATT
Allantoate (external)	ATTxt
Allantoin	ATN
Allantoin (external)	ATNxt
all-trans-Nonaprenyl diphosphate	NPP
all-trans-Nonaprenyl diphosphate	NPPm
alpha,alpha-Trehalose	TRE
alpha,alpha'-Trehalose 6-phosphate	TRE6P
alpha-D-Fucoside	DFUC
alpha-D-Glucose	GLC
alpha-D-Glucose (external)	GLCxt
alpha-D-Glucose 6-phosphate	G6P
alpha-D-Glutamyl phosphate	GLUP
alpha-D-Mannose	MAN
alpha-D-Mannose (external)	MANxt
alpha-D-Mannose 1-phosphate	MAN1P
alpha-D-Ribose 1-phosphate (mithochondrial)	RIBxt
Aminoimidazole ribotide	AIR
AMP	AMP
AMP (mitochondrial)	AMPm
AMPt	AMPt
Anthranilate	AN
ATP	ATP
ATP (mithochondrial)	ATPm
ATPt	ATPt
beta-Alanine	bALA
beta-D-Fructose 1,6-bisphosphate	FDP
beta-D-Fructose 6-phosphate	F6P
beta-D-Glucose 6-phosphate	bDG6P
beta-D-Mannosyldiacetylchitobiosyldiphosphodolichol	MAN6P
beta-keto-Dodecanoyl	3KETO120COA
beta-keto-Hexadecanoyl	3KETO160COA
beta-keto-Myristoyl	3KETO140COA
BIOMASS	BM
Biotin	BT
Biotin (external)	BTxt
But-1-ene-1,2,4-tricarboxylate (mithochondrial)	HACNm
C260COA	C260COA
Carbamoyl phosphate	CAP
Cardiolipin (mithochondrial)	CLm
CDP	CDP
CDPcholine	CDPCHO
CDPdiacylglycerol	CDPDG
CDPdiacylglycerol (mithochondrial)	CDPDGm
CDPethanolamine	CDPETN
Ceramide-2	CER2
Ceramide-3	CER3
Chitin	CHIT
Chitosan	CHITO
Choline	CHO
Choline phosphate	PCHO
Chorismate	CHOR
Chorismate	CHORm
Chorismate (external)	CHOxt
Citrate	CIT
Citrate (external)	CITxt
Citrate (mithochondrial)	CITm
CMP	CMP
CMP (mitochondrial)	CMPm
CMPt	CMPt
CO2	CO2
CO2 (external)	CO2xt
CO2 (mithochondrial)	CO2m
CoA	COA
CoA (mithochondrial)	COAm
Coproporphyrinogen	CPP
CTP	CTP
CTP (mithochondrial)	CTPm
Cytidine	CYTD
Cytidine (external)	CYTDxt
Cytosine	CYTS
Cytosine (external)	CYTSxt
D-4'-Phosphopantothenate	4PPNTO
dADP	DADP
dAMP	DAMP
dAMPt	DAMPt
D-Arabinono-1,4-lactone	ARABLAC
D-Arabinose	ARAB
D-Arabinose (external)	ARABxt
dATP	DATP
dATP (external)	DAxt
dCDP	DCDP
dCMP	DCMP
dCMPt	DCMPt
dCTP	DCTP
dCTP (mithochondrial)	DCTPm
Deamino-NAD+	NAAD
Deamino-NAD+ (mithochondrial)	NAADm
Decanoyl-[acp]	C100ACP
Deoxyadenosine	DA
Deoxycytidine	DC
Deoxycytidine (external)	DCxt
Deoxyguanosine	DG
Deoxyinosine	DIN
Deoxyinosine (external)	DINxt
Deoxy-ribose 1-phosphate	DR1P
Deoxyuridine	DU
Deoxyuridine (external)	DUxt
Dephospho-CoA	DPCOA
Dephospho-CoA (mithochondrial)	DPCOAm
D-erythro-1-(Imidazol-4-yl)glycerol 3-phosphate	DIMGP
D-erythroascorbic acid	DEAC
D-Erythrose 4-phosphate	E4P
Dethiobiotin	DTB
D-Fructose	FRU
D-Fructose (external)	FRUxt
D-Fructose 2,6-bisphosphate	F26P
D-Galactose	GLAC
D-Galactose (external)	GLACxt
D-Galactose 1-phosphate	GAL1P
dGDP	DGDP
D-Glucono-1,5-lactone 6-phosphate	D6PGL
D-Glucosamine 6-phosphate	GA6P
D-Glucosamine 6-phosphate (external)	GA6Pxt
D-Glucose 1-phosphate	G1P
D-Glyceraldehyde 3-phosphate	T3P1
dGMP	DGMP
dGTP	DGTP
Diacylglycerol	DAGLY
Diacylglycerol pyrophosphate	DGMPt
Dihydrofolate	DHF
Dihydrofolate (mithochondrial)	DHFm
Dihydroneopterin phosphate	DHPP
Dihydropteroate	DHPT
Dimethylallyl diphosphate	DMPP
D-lactaldehyde	LACAL
D-lactaldehyde (external)	LACALxt
D-myo-inositol 1,4,5-trisphosphate	TPI
Dodecanoyl-[acyl-carrier protein]	C120ACP
Dodecanoyl-CoA	C120COA
Dolichyl beta-D-mannosyl phosphate	DOLMANP
Dolichyl phosphate	DOLP
D-Ribose	RIB
D-Ribose 1-phosphate	R1P
D-Ribose 5-phosphate	R5P
D-Ribulose 5-phosphate	RL5P
dTDP	DTDP
dTMP	DTMP
dTMPt	DTMPt
dTTP	DTTP
dTTP (external)	DTTPxt
dUDP	DUDP
dUMP	DUMP
dUTP	DUTP
D-Xylose-5-phosphate	X5P
D-Xylulose	XUL
D-Xylulose (external)	XULxt
Epimelibiose	EPM
Episterol	EPST
Ergosta-5,7,22,24(28)-tetraenol	ERTEOL
Ergosta-5,7,24(28)-trienol	ERTROL
Ergosterol	ERGOST
Ergosterol (external)	ERGOSTxt
Ethanol	ETH
Ethanolamine	ETHM
Ethanolamine (external)	ETHxt
Ethanolamine phosphate	PETHM
Ethanol (mithochondrial)	ETHm
FAD	FAD
FADH2 (mithochondrial)	FADH2m
FAD (mithochondrial)	FADm
Fecosterol	FEST
Ferricytochrome c (mithochondrial)	FERIm
Ferrocytochrome c (mithochondrial)	FEROm
FMN	FMN
FMN (mitochondrial)	FMNm
Formaldehyde	FALD
Formaldehyde (external)	FALDxt
Formate	FOR
Formate (external)	FORxt
Formate (mithochondrial)	FORm
Fumarate	FUM
Fumarate (external)	FUMxt
Fumarate (mithochondrial)	FUMm
Galactosylglycerol	GGL
gamma-L-Glutamyl-L-cysteine	GC
GDP	GDP
GDPmannose	GDPMAN
Geranyl diphosphate	GPP
Geranylfarnesyl-diphospate	GFPP
Geranylgeranyl-diphospate	GGPP
Glutamate (external)	GLUxt
Glutamate (mithochondrial)	GLUm
GlutamateT	GLUt
Glutathione	RGT
Glutathione (mithochondrial)	RGTm
Glycerol	GL
Glycerol (external)	GLxt
Glycerone	GLYN
Glycerone phosphate	T3P2
Glycine	GLY
Glycine (external)	GLYxt
Glycine (mithochondrial)	GLYm
GlycineT	GLYt
Glycogen	GLYCOGEN
Glycolaldehyde	GLAL
Glycolaldehyde (external)	GLALxt
Glyoxylate	GLX
GMP	GMP
GMPt	GMPt
GTP	GTP
Guanine	GN
Guanine (external)	GNxt
Guanosine	GSN
Guanosine (external)	GSNxt
H+ (external)	HEXT
H+ (mithochondrial)	Hm
H2O2	H2O2
H2O2	H2O2m
Heme (mithochondrial)	PTHm
Hexadecanoyl-[acp]	C160ACP
Homocysteine	HCYS
Homoisocitrate (mithochondrial)	HICITm
Hydrogen sulfide	H2S
Hydroxymethylbilane	HMB
Hypoxanthine	HYXN
Hypoxanthine (external)	HYXNxt
IMP	IMP
Indoleglycerol phosphate	IGP
Inosine	INS
Inosine (external)	INSxt
Inositol phosphorylceramide2	IPC
Inositol phosphorylceramide3	IPC2
Inositol-mannose-P-inositol-P-ceramide2	MIP2C
Inositol-mannose-P-inositol-P-ceramide2T	MIP2Ct
Inositol-mannose-P-inositol-P-ceramide3	MIP2C2
Intermediate_Methylzymosterol_I	IMZYMST
Intermediate_Methylzymosterol_II	IIMZYMST
Intermediate_Zymosterol_I	IZYMST
Intermediate_Zymosterol_II	IIZYMST
Isocitrate	ICIT
Isocitrate (mithochondrial)	ICITm
Isopentenyl diphosphate	IPPP
L-1-Pyrroline-3-hydroxy-5-carboxylate	PHE
L-1-Pyrroline-3-hydroxy-5-carboxylateT	PHEt
L-1-Pyrroline-3-hydroxy-5-carboxylateT (external)	PHExt
L-2-Aminoadipate	AMA
L-2-Aminoadipate 6-semialdehyde	AMASA
L-3,4-Dihydroxy-2-butanone 4-phosphate	DB4P
L-Alanine	ALA
L-Alanine (mithochondrial)	ALAt
Lanosterol	LNST
L-Aparagine (external)	ASNxt
L-Aparagine (t)	ASNt
L-Arginine	ARG
L-Arginine (external)	ARGxt
L-Arginine (t)	ARGt
L-Arginyl-tRNA(Arg)	ALAVxt
L-Asparagine	ASN
L-Aspartate	ASP
L-Aspartate (external)	ASPxt
L-Aspartate (t)	ASPt
L-Aspartate 4-semialdehyde	ASPSA
L-Aspartate (mithochondrial)	ASPm
L-Citrulline	CITR
L-Cystathionine	LLCT
L-Cysteine	CYS
L-Cysteine (external)	CYSxt
L-Cysteine (t)	CYSt
L-Formylkynurenine	FKYN
L-Glutamate	GLU
L-Glutamate 5-semialdehyde	GLUGSAL
L-Glutamate 5-semialdehyde (mithochondrial)	GLUGSALm
L-Glutamine	GLN
L-Glutamine (external)	GLNxt
L-Glutamine (t)	GLNt
L-Histidine	HIS
L-Histidine (external)	HISxt
L-Histidine (t)	HISt
L-Histidinol	HISOL
L-Histidinol phosphate	HISOLP
LHO120COA	LHO120COA
LHO140COA	LHO140COA
LHO160COA	LHO160COA
L-Homoserine	HSER
Linolenoyl-[acyl-carrier protein]	C182ACP
L-Isoleucine	ILE
L-Isoleucine (external)	ILExt
L-Isoleucine (mithochondrial)	ILEm
L-IsoleucineT	ILEt
L-Kynurenine	KYN
L-Leucine	LEU
L-Leucine (external)	LEUxt
L-Leucine (mithochondrial)	LEUm
L-LeucineT	LEUt
L-Lysine	LYS
L-Lysine (external)	LYSxt
L-LysineT	LYSt
L-Methionine	MET
L-Methionine (external)	METxt
L-MethionineT	METt
L-Ornithine	ORN
L-Ornithine (external)	ORNxt
L-Ornithine (mithochondrial)	ORNm
L-Proline	PRO
L-Proline (external)	PROxt
L-Proline (mithochondrial)	PROm
L-ProlineT	PROt
L-Serine	SER
L-Serine (external)	SERxt
L-Serine (mithochondrial)	SERm
L-SerineT	SERt
L-Threonine	THR
L-Threonine (external)	THRxt
L-Threonine (mithochondrial)	THRm
L-ThreonineT	THRt
L-Tryptophan	TRP
L-Tryptophan (external)	TRPxt
L-TryptophanT	TRPt
L-Tyrosine	TYR
L-Tyrosine (external)	TYRxt
L-TyrosineT	TYRt
L-Valine	VAL
L-Valine (external)	VALxt
L-Valine (mithochondrial)	VALm
L-ValineT	VALt
Malate	MAL
Malate (external)	MALxt
Malate (mitochondrial)	MALm
Malonyl-[acyl-carrier protein]	MALACP
Maltose	MLT
Maltose (external)	MLTxt
Mannan	MANNAN
Mannose-inositol-P-ceramide2	MIPC
Mannose-inositol-P-ceramide3	MIPC2
Melibiose	MELI
Melibiose (external)	MELIxt
Methylglyoxal	MTHGXL
myo-Inositol	MYOI
Myristic acid	C140
Myristic acid (external)	C140xt
Myristic acid-CoA	C140COA
Myristoyl-[acyl-carrier protein]	C140ACP
N-(5'-Phospho-D-1'-ribulosylformimino)-5-amino-1-(5"-phospho-D-ribosyl)-4-imidazolecarboxamide	PRLP
N-(5-Phospho-D-ribosyl)anthranilate	NPRAN
N-(L-Arginino)succinate	ARGSUCC
N1-(5-Phospho-D-ribosyl)-AMP	PRBAMP
N1-(5-Phospho-D-ribosyl)-ATP	PRBATP
N2-Acetyl-L-ornithine (mithochondrial)	NAORNm
N6-(1,2-Dicarboxyethyl)-AMP	ASUC
N6-(L-1,3-Dicarboxypropyl)-L-lysine	SACP
N-Acetyl-D-glucosamine 1-phosphate	NAGA1P
N-Acetyl-D-glucosamine 6-phosphate	NAGA6P
N-Acetyl-L-glutamate 5-phosphate (mithochondrial)	NAGLUPm
N-Acetyl-L-glutamate 5-semialdehyde (mithochondrial)	NAGLUSm
N-Acetyl-L-glutamate (mithochondrial)	NAGLUm
NAD+	NAD
NAD+ (mithochondrial)	NADm
NADH	NADH
NADH (mithochondrial)	NADHm
NADP+	NADP
NADP+ (mithochondrial)	NADPm
NADPH	NADPH
NADPH (mithochondrial)	NADPHm
N-Carbamoyl-L-aspartate	CAASP
NH3	NH3
NH3 (external)	NH3xt
NH3 (mithochondrial)	NH3m
Nicotinamide	NAM
Nicotinate	NAC
Nicotinate (external)	NACxt
Nicotinate D-ribonucleotide	NAMN
Nicotinate D-ribonucleotide (mithochondrial)	NAMNm
Nicotinate-Nucleotide	NACN
O-Acetyl-L-homoserine	OAHSER
O-Acetyl-L-serine	ASER
Oleoyl-[acyl-carrier protein]	C181ACP
O-Phospho-L-homoserine	PHSER
Orotate	OROA
Orotidine 5'-phosphate	OMP
Orthophosphate	PI
Orthophosphate (external)	PIxt
Orthophosphate (mithochondrial)	Pim
OrthophosphateT	PIt
Oxaloacetate	OA
Oxaloacetate (mithochondrial)	Oam
Oxalosuccinate	OSUC
Oxalosuccinate (mithochondrial)	OSUCm
Oxidized glutathione	OGT
Oxidized glutathione (external)	OGTxt
Oxidized thioredoxin	OTHIO
Oxidized thioredoxin (mithochondrial)	OTHIOm
Oxygen	O2
Oxygen (external)	O2xt
Oxygen (mithochondrial)	O2m
P1,P4-Bis(5'-adenosyl) tetraphosphate	ATRP
Palmitaldehyde	C160AL
Palmitate	C160
Palmitate-CoA	C160COA
Palmitoyl (external)	C160xt
Palmitoyl-[acyl-carrier protein]	C161ACP
Pantetheine 4'-phosphate	4PPNTE
Pantetheine 4'-phosphate (mithochondrial)	4PPNTEm
Phenylpyruvate	PHPYR
Phosphatidate	PA
Phosphatidate (mithochondrial)	Pam
PhosphatidateT	PAt
Phosphatidylcholine	PC
Phosphatidylethanolamine	PE
Phosphatidylethanolamine (external)	PEt
Phosphatidylethanolamine (mithochondrial)	Pem
Phosphatidylglycerol (mithochondrial)	PGm
Phosphatidylglycerophosphate (mithochondrial)	PGPm
Phosphatidyl-N-dimethylethanolamine	PDME
Phosphatidyl-N-methylethanolamine	PMME
Phosphatidylserine	PS
Phosphatidylserine (external)	PSt
Phosphatidylserine (mithochondrial)	PSm
Phosphoenolpyruvate	PEP
p-hydroxybenzoate	4HBZm
Phytosphingosine	PSPH
Phytosphingosine 1-phosphate	PHSP
Porphobilinogen	PBG
Prephenate	PHEN
Protoporphyrin (mithochondrial)	PPIXm
Protoporphyrinogen IX	PPHG
Protoporphyrinogen IX (mithochondrial)	PPHGm
Pseudouridine 5'-phosphate	PTRSCxt
Putrescine	PTRSC
Pyridine-2,3-dicarboxylate	QA
Pyridine-2,3-dicarboxylate (mithochondrial)	Qam
Pyridoxal	PL
Pyridoxal phosphate	PL5P
Pyridoxamine	PDLA
Pyridoxamine phosphate	PDLA5P
Pyridoxine	PYRDX
Pyridoxine (external)	PYRDXxt
Pyridoxine phosphate	P5P
Pyrophosphate	PPI
Pyrophosphate (mithochondrial)	PPIm
Pyruvate	PYR
Pyruvate (external)	PYRxt
Pyruvate (mithochondrial)	PYRm
Reduced thioredoxin	RTHIO
Reduced thioredoxin (mithochondrial)	RTHIOm
Riboflavin	RIBFLAV
Riboflavin (external)	RIBFLAVxt
Riboflavin (mithochondrial)	RIBFLAVm
R-S-Alanylglycine	ALAm
S-Adenosyl-4-methylthio-2-oxobutanoate	SAMOB
S-Adenosyl-L-homocysteine	SAH
S-Adenosyl-L-homocysteine (mithochondrial)	SAHm
S-Adenosyl-L-methionine	SAM
S-Adenosyl-L-methionine (external)	SAMxt
S-Adenosyl-L-methionine (mithochondrial)	SAMm
S-Adenosylmethioninamine	DSAM
Sedoheptulose 7-phosphate	S7P
S-Formylglutathione	FGT
Shikimate	SME
Shikimate 3-phosphate	SME5P
sn-Glycerol 3-phosphate	GL3P
sn-Glycerol 3-phosphate (mithochondrial)	GL3Pm
Spermidine	SPRMD
Spermidine (external)	SPRMDxt
Spermine	SPRM
Spermine (external)	SPRMxt
Sphinganine	SPH
Sphinganine 1-phosphate	DHSP
Squalene	SQL
Stearate	C180
Stearate (external)	C180xt
Stearate-CoA	C180COA
Stearoyl-[acyl-carrier protein]	C180ACP
Succinate	SUCC
Succinate (external)	SUCCxt
Succinate semialdehyde	SUCCSAL
Succinate (mithochondrial)	SUCCm
Succinyl-CoA (mithochondrial)	SUCCOAm
Sucrose (external)	SUCxt
Sulfate	SLF
Sulfate (external)	SLFxt
Sulfite	H2SO3
TDEC120COA	TDEC120COA
TDEC140COA	TDEC140COA
TDEC160COA	TDEC160COA
Tetrahydrofolate	THF
Tetrahydrofolate (mithochondrial)	THFm
Tetrahydrofolyl-[Glu](n)	THFG
Thiamin	THIAMIN
Thiamin (external)	THMxt
Thiamin diphosphate	TPP
Thiamin monophosphate	THMP
Thiamin triphosphate	TPPP
Thymidine	DT
Thymidine (external)	DTxt
Thymine	THY
trans,trans-Farnesyl diphosphate	FPP
Trehalose (external)	TRExt
Triacylglycerol	TAGLY
Ubiquinol (mithochondrial)	QH2m
Ubiquinone-9 (mithochondrial)	Qm
UDP	UDP
UDP-D-galactose	UDPGAL
UDPglucose	UDPG
UDP-N-acetyl-D-galactosamine	UDPNAG
UMP	UMP
UMPt	UMPt
Uracil	URA
Uracil (external)	URAxt
Urea	UREA
Urea (external)	UREAxt
Urea-1-carboxylate	UREAC
Uridine	URI
Uridine (external)	URIxt
Uroporphyrinogen III	UPRG
UTP	UTP
Xanthine	XAN
Xanthine (external)	XANxt
Xanthosine	XTSINE
Xanthosine (external)	XTSINExt
Xanthosine 5'-phosphate	XMP
Zymosterol	ZYMST
Zymosterol (external)	ZYMSTxt

## Sheet: Lactococcus lactic
Compound Name
(glycerol-phosphate)(16)
(R)-2,3-Dihydroxy-3-methylbutanoate
(R)-2,3-Dihydroxy-3-methylpentanoate
(S)-2-[5-Amino-1-(5-phospho-D-ribosyl)imidazole-4-carboxamido]succinate
(S)-2-Aceto-2-hydroxybutanoate
(S)-3-Methyl-2-oxopentanoate
(S)-Dihydroorotate
1-(2-Carboxyphenylamino)-1-deoxy-D-ribulose 5-phosphate
1-(5-phosphoribosyl)-5-amino-4-imidazolecarboxylate
1-(5-phosphoribosyl)-5-aminoimidazole
1-(5-Phosphoribosyl)-AMP
1-(5-Phosphoribosyl)-ATP
1,4-beta-D-xylan
1,4-Dihydroxy-2-naphthoate
10-Formyltetrahydrofolate
11,12-methylene-octadecanoyl-ACP
1-Pyrroline-5-carboxylate
2-(hydroxymethyl)phenol
2,3,4,5-tetrahydropyridine-2-carboxylate
2,3-Dihydrodipicolinate
2,5-Diamino-6-(ribosylamino)-4-(3H)-pyrimidinone 5'-phosphate
2-acetoin
2-acetolactate
2-Amino-4-hydroxy-6-(erythro-1,2,3-trihydroxypropyl)dihydropteridine triphosphate
2-amino-4-hydroxy-6-hydroxymethyl-7,8-dihydropteridine
2-Dehydro-3-deoxy-D-arabino-heptonate 7-phosphate
2-Dehydro-3-deoxy-D-gluconate 6-phosphate
2-Dehydro-D-gluconate
2-Demethylmenaquinone 8
2-Deoxy-D-ribose 1-phosphate
2-Deoxy-D-ribose 5-phosphate
2-isopropylmalate
2-isopropylmaleate
2-Oxobutanoate
2-Oxoglutarate
2-Succinyl-6-hydroxy-2,4-cyclohexadiene-1-carboxylate
2-succinylbenzoate
2-succinylbenzoyl-CoA
3-(Imidazol-4-yl)-2-oxopropyl phosphate
3-Dehydroquinate
3-isopropylmalate
3-Methyl-2-oxobutanoate
3MOBext
3MOBextX
3MOPext
3MOPextX
3-phosphatidylglycerol-1-phosphate
3'-Phosphoadenylyl sulfate
3-Phospho-D-glycerate
3-Phospho-D-glyceroyl phosphate
3-phosphohydroxypyruvate
3-phosphoshikimate
4-Aminobenzoate
4-Aminobutanoate
4-hydroxyphenylacetate
4-hydroxyphenyllactate
4-hydroxyphenylpyruvate
4-Methyl-2-oxopentanoate
4-methylthio-2-oxobutyrate
4MOPext
4MOPextX
4-Phospho-L-aspartate
5,10-Methenyltetrahydrofolate
5,10-Methylenetetrahydrofolate
5,6,7,8-Tetrahydrofolate
5-Amino-6-(5'-phosphoribitylamino)uracil
5-dehydroshikimate
5-Formamido-1-(5-phospho-D-ribosyl)imidazole-4-carboxamide
5-Methyltetrahydrofolate
5-O-(1-Carboxyvinyl)-3-phosphoshikimate
5-Phospho-alpha-D-ribose 1-diphosphate
5-phospho-beta-D-ribosylamine
5-phosphoribosyl-5-carboxyaminoimidazole
5'-phosphoribosylformylglycinamide
5'-phosphoribosylformylglycinamidine
5'-phosphoribosylglycinamide
6-hydroxymethyl-dihydropterin pyrophosphate
6-phospho-D-gluconate
6-phospho-D-glucono-1,5-lactone
AALDext
AALDextX
Acetaldehyde
acetate
ACEText
ACETextX
Acetoacetyl-CoA
Acetyl phosphate
Acetyl-CoA
ACP
ACTNext
ACTNextX
acyl-ACP
acylglycerol-3-phosphate
ADEext
ADEextX
Adenine
Adenosine
Adenosine 3',5'-bisphosphate
Adenosine 5'-phosphosulfate
adenylosuccinate
ADP
ahdt_triphosphate
AICAR
ALAext
ALAextX
ALCTText
ALCTTextX
alpha,alpha'-Trehalose 6-phosphate
alpha-D-Galactose 1-phosphate
alpha-D-Galactose 6-phosphate
alpha-D-Ribose 1-phosphate
alpha-D-Ribose 5-phosphate
AMP
Anthranilate
ARBText
ARBTextX
arbutin-6-phosphate
ARGext
ARGextX
ASNext
ASNextX
ASPext
ASPextX
atp
BDOHext
BDOHextX
beta-D-galactose
beta-D-glucose
beta-D-glucose 1-phosphate
beta-D-glucose 6-phosphate
beta-D-xylose
betaine
beta-lactose
beta-maltose
BEText
BETextX
BIOMASS
BIOText
BIOTextX
biotin
C'-(3-Indolyl)-glycerol 3-phosphate
C140ext
C140extX
C160ext
C160extX
C180ext
C180extX
Carbamoyl phosphate
cardiolipin
CDP
cdp-acylglycerol
cdp-diacylglycerol
cdp-glycerol
CELBext
CELBextX
cellobiose-6-phoshate
CHOext
CHOextX
choline
citrate
CMP
co2
co2ext
co2extX
CoA
CTP
CYSext
CYSextX
cys-l
CYSText
CYSTextX
Cytidine
cytosine
dADP
D-Alanine
D-Alanyl-D-alanine
D-alanyl-D-galactosyl-poly(glycerol-phosphate)
dAMP
D-aspartate
dATP
dCDP
dCMP
dCTP
Deamino-NAD+
Deoxyadenosine
Deoxycytidine
Deoxyguanosine
Deoxyinosine
deoxyuridine
dephospho-CoA
D-erythro-1-(Imidazol-4-yl)glycerol 3-phosphate
D-Erythrose 4-phosphate
D-fructose
D-Fructose 1,6-bisphosphate
D-Fructose 1-phosphate
D-Fructose 6-phosphate
D-fructuronate
dGDP
dgdp
D-gluconate
D-glucoronate
D-Glucosamine 1-phosphate
D-Glucosamine 6-phosphate
D-glucose
D-Glucose 1-phosphate
D-Glucose 6-phosphate
D-glucuronate
D-glutamate
D-Glycerate 2-phosphate
dGMP
dgtp
diacetyl
diacylglycerol
diacylglycerol-3-phosphate
diglucosyl-diacylglycerol
dihydrofolate
Dihydropteroate
Dihydroxyacetone phosphate
Dimethylallyl diphosphate
dipeptide
diphosphate
D-Mannitol 1-phosphate
D-mannonate
D-Mannose 6-phosphate
DNA
DPEPext
D-ribose
D-Ribulose 5-phosphate
D-Tagatose 1,6-biphosphate
D-Tagatose 6-phosphate
dTDP
dTDP-4-dehydro-6-deoxy-D-glucose
dTDP-4-dehydro-6-deoxy-L-mannose
dTDP-glucose
dTDP-rhamnose
dTMP
dTTP
DTYLext
DTYLextX
dudp
dUMP
dutp
D-xylose
D-xylulose
ethanol
ETOHext
ETOHextX
FAD
fadh2
Farnesyl diphosphate
FMN
folate
FOLext
FOLextX
formate
FORMext
FORMextX
FRUText
FRUTextX
fumarate
GABAext
GABAextX
GALCext
GALCextX
gdp
Geranyl diphosphate
GLCNext
GLCNextX
GLNext
GLNextX
GLNText
GLNTextX
GLUCext
GLUCextX
GLUext
GLUextX
GLUMext
GLUMextX
GLYC-3-Pext
GLYC-3-PextX
Glyceraldehyde 3-phosphate
glycerol
glycerol-3-phosphate
GLYCext
GLYCextX
glycine
Glycolaldehyde
GLYext
GLYextX
GMP
GNNext
GNNextX
gtp
Guanine
Guanosine
h2o
h2o2
h2s
h2so3
Hcyt
hexadecanoyl-ACP
hexadecenoyl-ACP
Hext
HISext
HISextX
HPAext
HPAextX
HPLext
HPLextX
hydroquinone
Hypoxanthine
HYXNext
HYXNextX
I3Aext
I3AextX
I3CAext
I3CAextX
I3Lext
I3LextX
ILEext
ILEextX
IMP
indol
indol-3-acetaldehyde
indol-3-acetate
indol-3-lactate
indol-3-pyruvate
inosine
Isochorismate
Isochorismate
isocitrate
Isopentenyl diphosphate
LACText
LACTextX
lactose
lactose 6-phosphate
L-alanine
L-arginine
L-asparagine
L-aspartate
L-Aspartate 4-semialdehyde
L-Citrulline
LCTText
LCTTextX
L-Cystathionine
LEUext
LEUextX
L-Glutamate
L-Glutamate 5-phosphate
L-Glutamate 5-semialdehyde
L-Glutamine
L-histidine
L-Homocysteine
L-homoserine
LIP
L-isoleucine
LL-2,6-Diaminoheptanedioate
L-leucine
L-lysine
L-Methionine
L-Phenylalanine
L-proline
L-serine
LTA
L-threonine
L-tryptophan
L-tyrosine
L-valine
LYSext
LYSextX
lysophosphatidylglycerol
lysophosphatidylglycerol-1-phosphate
MALAext
MALAextX
malonyl-ACP
Malonyl-CoA
MALText
MALTextX
maltose
maltose 6-phosphate
MANNext
MANNextX
menaquinol
menaquinone
meso-2,6-Diaminoheptanedioate
METext
METextX
methanethiol
methional
MNTLext
MNTLextX
monoglucosyl-diacylglycerol
MTALext
MTALextX
MTTLext
MTTLextX
myristic
Myristoyl-ACP (n-C14:0ACP)
N-(5'-phospho-D-1'-ribulosylformimino)-5-amino-1-(5''-phosphoribosyl)-4-imidazolecarboxamide
N-(5-Phospho-D-ribosyl)anthranilate
N-(5'-phospho-D-ribosylformimino)-5-amino-1-(5''-phosphoribosyl)-4-imidazolecarboxamide
N(omega)-(L-Arginino)succinate
N2-Acetyl-L-ornithine
N5-(L-1-carboxyethyl)-orn
N6-(L-1-carboxyethyl)-L-lysine
na1
na1ext
N-Acetyl-D-glucosamine 1-phosphate
N-Acetyl-D-glucosamine 6-phosphate
N-Acetyl-L-glutamate
N-Acetyl-L-glutamate 5-semialdehyde
N-Acetyl-L-glutamyl 5-phosphate
nad
nadh
nadp
nadph
N-Carbamoyl-L-aspartate
nh3
nh3ext
nh3extX
NICOext
NICOextX
nicotinamide
nicotinamide_ribonucleotide
nicotinate
Nicotinate D-ribonucleotide
N-Succinyl-2-L-amino-6-oxoheptanedioate
N-Succinyl-LL-2,6-diaminoheptanedioate
o2
o2ext
o2extX
O-Acetyl-L-serine
octadecanoyl-ACP
octadecenoyl-ACP
O-Phospho-L-homoserine
ORNext
ORNextX
Ornithine
orotate
Orotidine 5'-phosphate
O-Succinyl-L-homoserine
Oxaloacetate
Oxidized thioredoxin
PACText
PACTextX
palmitate
PANext
PANextX
Pantetheine 4'-phosphate
pantothenate
PG
PHEext
PHEextX
phenylacetaldehyde
phenylacetate
phenyllactate
phenylpyruvate
Phenylpyruvate
phosphate
phosphatidylglycerol
Phosphoenolpyruvate
phosphoserine
Piext
PiextX
PLCText
PLCTextX
POLYS
PPiext
PPiextX
prephenate-phe
prephenate-tyr
PROext
PROextX
PROT
putrescine
PUTRext
PUTRextX
PYRext
PYRextX
pyrodal
PYROext
PYROextX
pyruvate
R-5-diphosphomevalonate
R-5-phosphomevalonate
Reduced thioredoxin
RIBext
RIBextX
RIBFext
RIBFextX
riboflavin
R-mevalonate
RNA
RR-butane-2,3-diol
S-3-hydroxy-3-methylglutaryl-CoA
S-Adenosyl-L-homocysteine
S-Adenosyl-L-methionine
SALCext
SALCextX
salicin-6-phosphate
Sedoheptulose 7-phosphate
SERext
SERextX
shikimate
S-lactate
SLFext
SLFextX
S-malate
spermidine
SPRMext
SPRMextX
stearate
succinate
Succinyl-CoA
SUCRext
SUCRextX
sucrose
Sucrose 6-phosphate
sulfate
tetradecenoyl-ACP
thiamine
THIext
THIextX
THRext
THRextX
thymidine
thymine
TPEPext
trans-heptaprenyl-diphosphate
TRHLext
TRHLextX
tripeptide
TRPext
TRPextX
TYRext
TYRextX
udp
UDPgalactose
UDPglucose
UDP-N-acetyl-3-O-(1-carboxyvinyl)-D-glucosamine
udp-N-acetyl-D-glucosamine
UDP-N-acetylmuramate
UDP-N-acetylmuramoyl-L-alanine
UDP-N-acetylmuramoyl-L-alanyl-D-glutamate
udp-N-acetylmuramoyl-L-alanyl-D-glutamyl-L-lysine
udp-N-acetylmuramoyl-L-alanyl-D-glutamyl-L-lysyl-D-alanyl-D-alanine
UMP
undecaprenol
Undecaprenyl diphosphate
Undecaprenyl phosphate
Undecaprenyl-diphospho-N-acetylmuramoyl-(N-acetylglucosamine)-L-ala-D-glu-meso-2,6-diaminopimeloyl-D-ala-D-ala
Undecaprenyl-diphospho-N-acetylmuramoyl-L-alanyl-D-glutamyl-meso-2,6-diaminopimeloyl-D-alanyl-D-alanine
uracil
URAext
URAextX
uridine
utp
VALext
VALextX
XANext
XANextX
xanthine
xanthosine
XMP
xu5p-D
XYLext
XYLextX
xylobiose

## Sheet: Streptomyces coelicolor
Compound Name	Compound Abbreviation
(n-1)-polyphosphate	(n-1)POLYP
(R)-2,3-dihydroxy-3-methylbutanoate	DHMVA
(R)-2,3-dihydroxy-3-methylpentanoate	DIHYDROXYMETHYLPENTANOATE
(R)-2-Oxoisovalerate	OIVAL
(R)-3-hydroxybutanoyl-CoA	RHYDROXYBUTANOYL
(R)-4'-Phosphopantothenoyl-L-cysteine	4PPNCYS
(R)-Lactate, D-Lactate	LAC
(R)-Lactate, D-Lactate (external)	LACxt
(R)-Methylmalonyl-CoA	RMMALONYLCOA
(R)-Pantoate	PANT
(R)-Pantothenate	PNTO
(R,R)-Tartaric acid	TARTRATE
(R,R)-Tartaric acid (external)	TARTRATExt
(S)-1-Pyrroline-5-carboxylate	P5C
(S)-3-hydroxybutanoyl-CoA	SHYDROXYBUTANOYL
(S)-Dihydroorotate	DOROA
(S)-Lactaldehyde, L-Lactaldehyde	LACTAL
(S)-Lactate, L-Lactate	LLAC
(S)-Lactate, L-Lactate (external)	LLACxt
(S)-Methylmalonyl-CoA	SMMALONYLCOA
(S)-Ureidoglycolate	UGC
1-(2-Carboxyphenylamino)-1-deoxy-D-ribulose 5-phosphate	CPAD5P
1-(5-Phospho-D-ribosyl)-5-amino-4-imidazolecarboxylate	CAIR
1-(5'-Phosphoribosyl)-5-amino-4-(N-succinocarboxamide)-imidazole	SAICAR
1-(5'-Phosphoribosyl)-5-amino-4-imidazolecarboxamide	AICAR
1-(5'-Phosphoribosyl)-5-formamido-4-imidazolecarboxamide	PRFICA
1,4-dihydroxy-2-naphthoate	DHN
10-Formyltetrahydrofolate	FTHF
12-residues chain (teichoic acid component)	POLYGP
1-Deoxy-D-xylulose 5-phosphate	DX5P
1-Hydroxy-2-methyl-2-butenyl 4-diphosphate	HMB4PP
2-(Formamido)-N1-(5'-phosphoribosyl)acetamidine	FGAM
2-(Hydroxymethyl)phenol	HMP
2-(Hydroxymethyl)phenol (external)	HMPxt
2,3,4,5-Tetrahydrodipicolinate	TETRAHYDRODIPICOLINATE
2,3-Dihydrodipicolinate	DIHYDRODIPICOLINATE
2,5-Diamino-6-hydroxy-4-(5'-phosphoribosylamino)-pyrimidine	D6RP5P
2-Aceto-2-hydroxybutanoate	ABUT
2-Acetolactate	ACLAC
2-Amino-3-ketobutyrate	2A3KB
2-Amino-4-hydroxy-6-(D-erythro-1,2,3-trihydroxypropyl)-7,8-dihydropteridine	DHP
2-Amino-4-hydroxy-6-(erythro-1,2,3-trihydroxypropyl)-dihydropteridine triphosphate	AHTD
2-Amino-4-hydroxy-6-hydroxymethyl-7,8-dihydropteridine	AHHMP
2-Amino-7,8-dihydro-4-hydroxy-6-(diphosphooxymethyl)pteridine	AHHMD
2-C-Methyl-D-erythritol 2,4-cyclodiphosphate	MDECPP
2-C-Methyl-D-erythritol 4-phosphate	MDE4P
2-Dehydro-3-deoxy-D-arabino-heptonate 7-phosphate	3DDAH7P
2-Dehydro-3-deoxy-D-gluconate	KDG
2-Dehydro-3-deoxy-D-gluconate (external)	KDGxt
2-Dehydro-3-deoxy-D-gluconate-6-phosphate	KDPG
2-Dehydropantoate	AKP
2-Dehydropantoate (external)	AKGxt
2-Demethylmenaquinone	DMK
2-Isopropylmalate	IPPMAL
2-Oxobutanoate	OBUT
2-Oxoglutarate	AKG
2-Phospho-4-(cytidine 5'-diphospho)-2-C-methyl-D-erythritol	2PCDPMDE
2-Phospho-D-glycerate	2PG
2-succinyl-6-hydroxy-2,4-cyclohexadiene-1-carboxylate	SHCHC
3-(4-Hydroxyphenyl)pyruvate	4HPP
3-(5-oxo-4,5-dihydro-3H-imidazol-4-yl)propanoate	ODHIMP
3-(Imidazol-4-yl)-2-oxopropyl phosphate	IMACP
3',5'-Cyclic AMP	cAMP
3',5'-Cyclic GMP	cGMP
3-Carboxy-4-methyl-2-oxopentanoate	OICAP
3-Dehydroquinate	DQT
3-Dehydroshikimate	DHSK
3-hydroxyasparagine	HYDROXYASN
3-hydroxypropionyl-CoA	HPCOA
3-Isopropylmalate	CBHCAP
3-Methyl-2-oxobutanoate	OMVAL
3-Methyl-2-oxopentanoate	OXOMETHYLPENTANOATE
3-methyl-glutamate (non-ribosomal protein, CDA component)	NRP1
3-oxopropionyl-CoA	OPCOA
3'-Phosphoadenylylsulfate	PAPS
3-Phospho-D-glycerate	3PG
3-Phospho-D-glyceroyl phosphate	13PDG
3-Phosphonooxypyruvate	PHP
3-Phosphoserine	3PSER
4-(Cytidine 5'-diphospho)-2-C-methyl-D-erythritol	CDPMDE
4-amino-4-deoxychorismate	ADCHOR
4-Aminobenzoate	PABA
4-Aminobutanoate	GABA
4-Aminobutanoate (external)	GABAxt
4-Fumarylacetoacetate	FUACAC
4-hydroxyphenylglyoxylate (intermediate in CDA biosynthesis)	CDA_int3
4-maleylacetoacetate	MACAC
4-Methyl-2-oxopentanoate	MOP
4-Phospho-L-aspartate	BASP
5-(5-Phospho-D-ribosylaminoformimino)-1-(5-phosphoribosyl)-imidazole-4-carboxamide	PRFP
5,10-Methenyltetrahydrofolate	METHF
5,10-Methylenetetrahydrofolate	METTHF
5-Amino-6-(5'-phosphoribitylamino)uracil	A6RP5P2
5-Amino-6-(5'-phosphoribosylamino)uracil	A6RP5P
5-Amino-6-ribitylamino-2,4 (1H, 3H)-pyrimidinedione	A6RP
5-aminovalerate	AMINOVAL
5-Methyltetrahydrofolate	MTHF
5'-Methylthioadenosine	5MTA
5-O-(1-Carboxyvinyl)-3-phosphoshikimate	3PSME
5-Phospho-alpha-D-ribose 1-diphosphate	PRPP
5-Phosphoribosylamine	PRAM
5'-Phosphoribosylglycinamide	GAR
5'-Phosphoribosyl-N-formylglycinamide	FGAR
6,7-Dimethyl-8-(1-D-ribityl)lumazine	D8RL
6-Phospho-D-gluconate	D6PGC
Acetaldehyde	ACAL
Acetaldehyde (external)	ACALxt
Acetate	AC
Acetate (external)	ACxt
Acetoacetate	ACTAC
Acetoacetyl-CoA	AACCOA
Acetyl-CoA	ACCOA
Acetyl-P	ACETYLP
Acryloyl-CoA	ACRCOA
Actinorhodin	ACT
Actinorhodin (external)	ACTxt
Acyl-[acyl-carrier protein]	ACACP
Acyl-carrier protein	ACP
Acyldihydroxyacetone phosphate	ADHAP
Acyl-sn-glycerol 3-phosphate	AGL3P
Adenine	AD
Adenine (external)	ADxt
Adenosine	ADN
Adenosine (external)	ADNxt
Adenosine 3',5'-bisphosphate	PAP
Adenylylsulfate	APS
ADP	ADP
Allantoate	ATT
Allantoin	ATN
all-trans-Heptaprenyl diphosphate	HEPPP
all-trans-Hexaprenyl diphosphate	HPPP
all-trans-Nonaprenyl diphosphate	NPP
all-trans-Octaprenyl diphosphate	OPP
all-trans-Pentaprenyl diphosphate	PPPP
alpha,alpha-Trehalose	TRE
alpha,alpha-Trehalose (external)	TRExt
alpha,alpha'-Trehalose 6-phosphate	TRE6P
alpha-D-Glucose	GLC
alpha-D-Glucose (external)	GLCxt
alpha-D-Glucose 6-phosphate	G6P
alpha-D-Glutamyl phosphate	GLUP
alpha-D-Mannose 1-phosphate	MAN1P
alpha-Iminosuccinate	ISUCC
Aminoacetone	AMINOACETONE
Aminoimidazole ribotide	AIR
AMP	AMP
Anthranilate	AN
Anthranilate (external)	ANxt
ATP	ATP
beta-Alanine	bALA
beta-D-Fructose 1,6-bisphosphate	FDP
beta-D-Fructose 6-phosphate	F6P
beta-D-Glucose	bDGLC
beta-D-Glucose 6-phosphate	bDG6P
Biomass	BIOMASS
Butanoyl-CoA	C040COA
Cadaverine	CADA
Cadaverine (external)	CADAxt
Calcium-dependen (external)t antibiotic	CDAxt
Calcium-dependent antibiotic	CDA
Carbamoyl phosphate	CAP
Carbohydrates (biomass component)	CARBOHYDRATE
Cardiolipin (biomass component)	CL
CDP	CDP
CDP-diacylglycerol	CDPDG
CDP-glycerol	CDPGL
Cellobiose	CELB
Cellobiose (external)	CELBxt
Chorismate	CHOR
Citrate	CIT
Citrate (external)	CITxt
CMP	CMP
CO2	CO2
CO2 (external)	CO2xt
CoA	COA
Crotonoyl-CoA	CROTONOYLCOA
CTP	CTP
Cytidine	CYTD
Cytidine (external)	CYTDxt
Cytosine	CYTS
Cytosine (external)	CYTSxt
D-3-phosphohydroxyasparagine (non-ribosomal protein, CDA component)	NRP2
D-4-hydroxyphenylglycine (non-ribosomal protein, CDA component)	NRP3
D-4'-Phosphopantothenate	4PPNTO
dADP	DADP
D-alanine	DALA
D-alanine (external)	DALAxt
D-alanyl-D-alanine	ALAALA
D-alanyl-D-lactate	ALALAC
D-Arabinose	DARABINOSE
D-Arabinose (external)	DARABINOSExt
D-Arabitol	DARABITOL
D-Arabitol (external)	DARABITOLxt
dATP	DATP
dCDP	DCDP
dCMP	DCMP
dCTP	DCTP
Deamido-NAD+	NAAD
Decanoyl-[acyl-carrier protein]	C100ACP
Deoxyadenosine	DA
Deoxyadenosine (external)	DAxt
Deoxycytidine	DC
Deoxycytidine (external)	DCxt
Deoxyguanosine	DG
Deoxyguanosine (external)	DGxt
Deoxyinosine	DIN
Deoxyinosine (external)	DINxt
Deoxyribose	DRIB
Deoxyuridine	DU
Deoxyuridine (external)	DUxt
Dephospho-CoA	DPCOA
D-erythro-1-(Imidazol-4-yl)glycerol 3-phosphate	DIMGP
D-Erythrose 4-phosphate	E4P
D-Fructose	FRU
D-Fructose (external)	FRUxt
D-Fructose 1-phosphate	F1P
D-Galactose	GLAC
D-Galactose 1-phosphate	GAL1P
dGDP	DGDP
D-Gluconate	GLUC
D-Gluconate (external)	GLUCxt
D-Glucono-1,5-lactone 6-phosphate	D6PGL
D-Glucosamine 1-phosphate	GA1P
D-Glucosamine 6-phosphate	GA6P
D-Glucose 1-phosphate	G1P
D-Glutamate	DGLUTAMATE
D-Glutamate (external)	DGLUTAMATExt
D-Glyceraldehyde	T3
D-Glyceraldehyde (external)	T3xt
D-Glyceraldehyde 3-phosphate	G3P
D-glycerate	DGLYCERATE
D-glycerate (external)	DGLYCERATExt
dGMP	DGMP
dGTP	DGTP
Dihydrofolate	DHF
Dihydrolipoylprotein	DHLIPOYLPROTEIN
Dihydropteroate	DHPT
Dimethylallyl diphosphate	DMPP
D-Lyxose	DLYXOSE
D-Lyxose (external)	DLYXOSExt
D-mannitol (external)	MNTxt
D-Mannitol 1-phosphate	MNT1P
D-Mannose 6-phosphate	MAN6P
DNA (biomass component)	DNA
Dodecanoyl-[acyl-carrier protein]	C120ACP
D-Rhamnose	RMN
D-Rhamnose (external)	RMNxt
D-Ribose	RIB
D-Ribose (external)	RIBxt
D-Ribose 1-phosphate	R1P
D-Ribose 5-phosphate	R5P
D-Ribulose 5-phosphate	RL5P
D-serine	DSER
D-serine (external)	DSERxt
D-Sorbitol	SOT
D-Sorbitol (external)	SOTxt
dTDP	DTDP
dTMP	DTMP
dTTP	DTTP
dUDP	DUDP
dUMP	DUMP
dUTP	DUTP
D-Xylose	XYL
D-Xylose (external)	XYLxt
D-Xylulose	DXYLULOSE
D-Xylulose-5-phosphate	X5P
Ethanol	ETH
Ethanol (external)	ETHxt
FAD	FAD
FADH2	FADH2
Ferricytochrome b1	FERI
Ferrocytochrome b1	FERO
FMN	FMN
Formamide	FORMAMIDE
Formate	FOR
Formate (external)	FORxt
Formyl-anthranilate	FAN
Formyl-anthranilate (external)	FANxt
Fumarate	FUM
Fumarate (external)	FUMxt
Galactosylglycerol	GGL
GDP	GDP
GDPmannose	GDPMAN
Geranyl diphosphate	GPP
Geranylgeranyl diphosphate	GGPP
Glucosamine (external)	GLAMxt
Glutarate	GLUT
Glutarate semialdehyde	GLUTSEMI
Glutaryl-CoA	GLUTCOA
Glycerol	GL
Glycerol (external)	GLxt
Glycerone	GLYN
Glycerone (external)	GLYNxt
Glycerone phosphate	DHAP
Glycine	GLY
Glycine (external)	GLYxt
Glycolaldehyde	GLAL
Glycolaldehyde (external)	GLACxt
Glycolate	GLYCOLATE
Glycolate (external)	GLYCOLATExt
Glyoxylate	GLX
GMP	GMP
GTP	GTP
Guanine	GN
Guanine (external)	GNxt
Guanosine	GSN
Guanosine (external)	GSNxt
guanosine 5 -diphosphate 3 -diphosphate	ppGpp
H+ (external)	H
H2O2	H2O2
Heptadecanoyl-[acyl-carrier protein]	C170ACP
Hexadecanoyl-[acyl-carrier protein]	C160ACP
Hexanoyl-[acyl-carrier protein]	C060ACP
Hexanoyl-CoA	C060COA
Homocysteine	HCYS
Homogentisate	HOMOGEN
Hydantoin-5-propionate	HYDANTPR
Hydrogen sulfide	H2S
Hydroxypyruvate	HYDROXYPYRUVATE
Hypoxanthine	HYXN
Hypoxanthine (external)	HYXNxt
IMP	IMP
Indoleglycerol phosphate	IGP
Inosine	INS
Inosine (external)	INSxt
Intermediate in actinorhodin biosynthesis	C16H14O6_1
Intermediate in actinorhodin biosynthesis	C16H14O6_2
Intermediate in actinorhodin biosynthesis	C16H16O5
Intermediate in actinorhodin biosynthesis	C16H16O7
Intermediate in actinorhodin biosynthesis	C16H17O8
Intermediate in actinorhodin biosynthesis	C16H20O9
Intermediate in actinorhodin biosynthesis	C32H26O12
Isochorismate	ICHOR
Isocitrate	ICIT
Isopentenyl diphosphate	IPP
L,L-2,6-Diaminopimelate	DAPIM
L,L-2,6-Diaminopimelate (external)	DAPIMxt
L-3,4-Dihydroxy-2-butanone 4-phosphate	DB4P
L-4-hydroxymandelic acid (intermediate in CDA biosynthesis)	CDA_int2
Lactose	LACTOSE
Lactose (external)	LACTOSExt
L-Alanine	ALA
L-Alanine (external)	ALAxt
L-Arabinose	LARABINOSE
L-Arabinose (external)	LARABINOSExt
L-Arabitol	ARABITOL
L-Arginine	ARG
L-Arginine (external)	ARGxt
L-Asparagine	ASN
L-Asparagine (external)	ASNxt
L-Aspartate	ASP
L-Aspartate (external)	ASPxt
L-Aspartate 4-semialdehyde	ASPSA
L-Citrulline	CITR
L-Citrulline (external)	CITRxt
L-Cystathionine	LLCT
L-Cysteine	CYS
L-Cysteine (external)	CYSxt
L-Formylkynurenine	FKYN
L-Glutamate	GLU
L-Glutamate (external)	GLUxt
L-Glutamate 5-semialdehyde	GLUGSAL
L-Glutamine	GLN
L-Glutamine (external)	GLNxt
L-Histidine	HIS
L-Histidine (external)	HISxt
L-Histidinol	HISOL
L-Histidinol phosphate	HISOLP
L-Homoserine	HSER
Linolenoyl-[acyl-carrier protein]	C182ACP
Lipoylprotein	LIPOYLPROTEIN
L-Isoleucine	ILE
L-Isoleucine (external)	ILExt
L-Kynurenine	KYN
L-Leucine	LEU
L-Leucine (external)	LEUxt
L-Lysine	LYS
L-Lysine (external)	LYSxt
L-Lyxose	LLYXOSE
L-Lyxose (external)	LLYXOSExt
L-Methionine	MET
L-Methionine (external)	METxt
L-Ornithine	ORN
L-Ornithine (external)	ORNxt
L-Phenylalanine	PHE
L-Phenylalanine (external)	PHExt
L-Proline	PRO
L-Proline (external)	PROxt
L-Prolyl-AMP (intermediate in undecylprodigiosin synthesis)	PRO-AMP
L-Ribulose	LRIBULOSE
L-Ribulose-5-phosphate	LRIBULOSE5P
L-Serine	SER
L-Serine (external)	SERxt
L-Threonine	THR
L-Threonine (external)	THRxt
L-Tryptophan	TRP
L-Tryptophan (external)	TRPxt
L-Tyrosine	TYR
L-Tyrosine (external)	TYRxt
L-Valine	VAL
L-Valine (external)	VALxt
L-Xylulose	LXYLULOSE
L-Xylulose-1-phosphate	LXYLULOSE1P
L-Xylulose-5-phosphate	LXYLULOSE5P
Malate	MAL
Malate (external)	MALxt
Malonate semialdehyde	MALONATES
Malonyl-[acyl-carrier protein]	MALACP
Malonyl-CoA	MALCOA
Maltose	MLT
Maltose (external)	MLTxt
Mannose (external)	MANxt
Melibiitol	MELT
Melibiose	MELI
Melibose (external)	MELIxt
menaquinol	MKH2
menaquinone	MK
meso-2,6-Diaminopimelate	MDAPIM
Myristoyl-[acyl-carrier protein]	C140ACP
N-(5'-Phospho-D-1'-ribulosylformimino)-5-amino-1-(5"-phospho-D-ribosyl)-4-imidazolecarboxamide	PRLP
N-(5-Phospho-D-ribosyl)anthranilate	NPRAN
N-(L-Arginino)succinate	ARGSUCC
N1-(5-Phospho-D-ribosyl)-AMP	PRBAMP
N1-(5-Phospho-D-ribosyl)-ATP	PRBATP
N2-Acetyl-L-ornithine	NAORN
N6-(1,2-Dicarboxyethyl)-AMP	ASUC
N-Acetyl-D-glucosamine 1-phosphate	NAGA1P
N-Acetyl-L-glutamate	NAGLU
N-Acetyl-L-glutamate 5-phosphate	NAGLUP
N-Acetyl-L-glutamate 5-semialdehyde	NAGLUS
NAD+	NAD
NADH	NADH
NADP+	NADP
NADPH	NADPH
N-Carbamoyl-L-aspartate	CAASP
N-Carbamyl-L-glutamate	CAGLU
N-formimino-L-glutamate	FORGLU
NH3	NH3
NH3 (external)	NH3xt
Nicotinamide	NAM
Nicotinamide D-ribonucleotide	NAMN
Nicotinate	NAC
Nicotinate (external)	NACxt
Nicotinate D-ribonucleoside	NACD
Nicotinate D-ribonucleotide	NACN
nitrate	NO3
nitrate (external)	NO3xt
nitrite	NO2
n-polyphosphate	(n)POLYP
N-Ribosylnicotinamide	NAMD
N-Succinyl-2-amino-6-oxopimelate	SAOPIM
N-Succinyl-L-2,6-diaminopimelate	SDAPIM
O-Acetyl-L-homoserine	OAHSER
O-Acetyl-L-serine	ASER
Octanoyl-CoA	C080COA
Oleoyl-[acyl-carrier protein]	C181ACP
O-Phospho-L-homoserine	PHSER
Orotate	OROA
Orotidine 5'-phosphate	OMP
Orthophosphate	PI
Orthophosphate (external)	PIxt
O-succinylbenzoate	OSB
O-succinylbenzoate-CoA	OSBCOA
O-Succinyl-L-homoserine	OSLHSER
Oxaloacetate	OA
Oxidized thioredoxin	OTHIO
Oxygen	O2
Oxygen (external)	O2xt
Palmitoyl-[acyl-carrier protein]	C161ACP
Pantetheine 4'-phosphate	4PPNTE
PCP-bound L-Prolyne	PRO-PCP
PCP-bound pyrrole (makes ring "a" in undecylprodigiosin)	PYRA-PCP
Pentadecanoyl-[acyl-carrier protein]	C150ACP
Peptidoglycan (biomass component)	PEPTIDOGLYCAN
Phenyl-acetaldehyde	PHAC
Phenylacetic acid	PAC
Phenylacetic acid (external)	PACxt
Phenylpyruvate	PHPYR
Phosphatidate	PA
Phosphatidylethanolamine	PE
Phosphatidylglycerol	PG
Phosphatidylglycerophosphate	PGP
Phosphatidylserine	PS
Phosphoenolpyruvate	PEP
Phospholipids (biomass component)	PHOSPHOLIPID
Piperideine	PIPER
Prephenate	PHEN
Propanoate	PROPANOATE
Propanoate (external)	PROPANOATExt
Propionyl-[acyl-carrier protein]	PROPIONYLACP
Propionyl-CoA	PROPIONYLCOA
Propionyl-phosphate	PROPIONYLP
Proteins (biomass component)	PROTEIN
Pseudouridine 5'-phosphate	PURI5P
Putrescine	PTRSC
Pyrophosphate	PPI
Pyruvate	PYR
Pyruvate (external)	PYRxt
Quinolinate	QA
Reduced thioredoxin	RTHIO
Rhamnulose	RHAMN
Rhamnulose-1-phosphate	RHAMN1P
Riboflavin	RIBFLAV
RNA (biomass component)	RNA
S-Adenosyl-L-homocysteine	SAH
S-Adenosyl-L-methionine	SAM
Salicin (external)	SALICINxt
Salicin-6-phosphate	SAL6P
S-Aminomethyldihydrolipoylprotein	SAP
Sedoheptulose 7-phosphate	S7P
Shikimate	SME
Shikimate 3-phosphate	SME3P
Small molecules pool (biomass component)	SMALL MOLECULEs
sn-Glycerol-3-phosphate	GL3P
sn-Glycerol-3-phosphate (external)	GL3Pxt
Sodium	Na
Sodium (external)	Naxt
Spermidine	SPRMD
Stearoyl-[acyl-carrier protein]	C180ACP
Succinate	SUCC
Succinate (external)	SUCCxt
Succinate semialdehyde	SUCCSAL
Succinyl-CoA	SUCCOA
Sulfate	SLF
Sulfate (external)	SLFxt
Sulfite	H2SO3
Tartronate samialdehyde	TARTRONATE
Teichoic acid (biomass component)	TEICH
Tetradecanoyl-[acyl-carrier protein]	C141ACP
Tetrahydrofolate	THF
Tetrahydrofolyl-[Glu](n)	THFG
Thymidine	DT
Thymidine (external)	DTxt
Thymine	THY
trans,trans-Farnesyl diphosphate	FPP
trans-2,3-epoxyhexanoyl-CoA	EPOXY
trans-hexenoyl-CoA (intermediate in CDA biosynthesis)	CDA_int1
Triacylglycerols (biomass component)	TAG
Triphosphate	H5P3O10
UDP	UDP
UDP-D-galactose	UDPGAL
UDP-D-glucuronate	UDPDGLUC
UDPglucose	UDPG
UDP-N-acetyl-3-(1-carboxyvinyl)-D-glucosamine	UDPNACVG
UDP-N-acetyl-D-glucosamine	UDPNAG
UDP-N-acetylmuramate	UDPNAM
UMP	UMP
Uracil	URA
Uracil (external)	URAxt
Urate	URATE
Urea	UREA
Urea (external)	UREAxt
Uridine	URI
Uridine (external)	URIxt
Urocanate	UROCANATE
UTP	UTP
Xanthine	XAN
Xanthine (external)	XANxt
Xanthosine	XTSINE
Xanthosine 5'-phosphate	XMP
Xylitol	XYLITOL
Xylitol (external)	XYLITOLxt

## Sheet: Methanosarcina barkeri
Compound Name	Compound Abbreviation
(-)threo-iso(homo)2citrate	tih2cit
(-)threo-iso(homo)3citrate	tih3cit
(3S)-3,6-Diaminohexanoate	36dahx
(R)-(homo)2citrate	Rh2cit
(R)-(homo)3citrate	Rh3cit
(R)-2,3-Dihydroxy-3-methylbutanoate	23dhmb
(R)-2,3-Dihydroxy-3-methylpentanoate	23dhmp
(R)-5-Diphosphomevalonate	5dpmev
(R)-5-Phosphomevalonate	5pmev
(R)-Acetoin	actn-R
(R)-Acetoin (external)	actn-R[e]
(R)-Glycerate	glyc-R
(R)-Mevalonate	mev-R
(R)-Pantoate	pant-R
(R)-Pantothenate	pnto-R
(R)-Pantothenate (external)	pnto-R[e]
(S)-2-[5-Amino-1-(5-phospho-D-ribosyl)imidazole-4-carboxamido]succinate	25aics
(S)-2-Aceto-2-hydroxybutanoate	2ahbut
(S)-2-Acetolactate	alac-S
(S)-2-Acetolactate (external)	alac-S[e]
(S)-2-Hydroxyglutarate	S2hglut
(S)-3-Methyl-2-oxopentanoate	3mop
(S)-3-O-geranylgeranylglyceryl phosphate	gggp
(S)-Dihydroorotate	dhor-S
1-(2-Carboxyphenylamino)-1-deoxy-D-ribulose 5-phosphate	2cpr5p
1-(5-Phosphoribosyl)-5-[(5-phosphoribosylamino)methylideneamino]imidazole-4-carboxamide	prfp
1-(5-Phosphoribosyl)-AMP	prbamp
1-(5-Phosphoribosyl)-ATP	prbatp
10-Formyltetrahydrofolate	10fthf
15,17-seco-F430-17-acid	sf430a
1-Aminopropan-2-ol	appl
1D-myo-Inositol 1-phosphate	mi1p-D
1-Pyrroline-5-carboxylate	1pyr5c
2-(Formamido)-N1-(5-phospho-D-ribosyl)acetamidine	fpram
2-(sulfomethyl)thiazolidine-4-carboxylic acid	2tcc
2,3,4,5-Tetrahydrodipicolinate	thdp
2,3-Dihydrodipicolinate	23dhdp
2,3-di-O-geranylgeranyl-sn-glyceroserine	dgggps
2,3-di-O-geranyl-sn-glycero-1-phospho-myo-inositol	dggpi
2,3-di-O-geranyl-sn-glycerol-1-phospho-3’-sn-glycerol	dggpg
2,3-di-O-geranyl-sn-glycerol-1-phospho-3’-sn-glycerol phosphate	dggpgp
2,3-di-O-phytanyl-sn-glycerol-1-phospho-3’-sn-glycerol	dpgpg
2,3-Disphospho-D-glycerate	23dpg
2,3-O-phytanyl-sn-glycero-1-phosphoethanolamine	dpgpe
2,3-O-phytanyl-sn-glycero-1-phospho-myo-inositol	dpgpi
2,3-O-phytanyl-sn-glycero-1-phosphoserine	dpgps
2,5-Diamino-6-hydroxy-4-(5'-phosphoribosylamino)-pyrimidine	25dhpp
2,5-diamino-6-ribitylamino-4(3H)-pyrimidinone 5'-phosphate	25dthpp
2-Dehydropantoate	2dhp
2-Hydroxybutane-1,2,4-tricarboxylate	hcit
2-Inosose	2ins
2-Isopropylmaleate	2ippm
2-Methyl-4-amino-5-hydroxymethylpyrimidine diphosphate	2mahmp
2-O-(3’-hydroxy)geranyl-3-O-geranyl-sn-glycerol	3hdgggp
2-O-(3’-hydroxy)geranyl-3-O-geranyl-sn-glyceroserine	3hdgggps
2-O-(3’-hydroxy)phytanyl-3-O-phytanyl-sn-glycerol-1-phospho-3’’-sn-glycerol	3hdpgpg
2-O-(3’-hydroxy)phytanyl-3-O-phytanyl-sn-glycero-l-phosphoethanolamine	3hdpgpe
2-O-(3’-hydroxy)phytanyl-3-O-phytanyl-sn-glycero-l-phosphoserine	3hdpgps
2-O-(3'hydroxy)geranyl-3-O-geranyl-sn-glycero-1-phospho-myo-inositol	3hdggpi
2-O-(3'-hydroxy)geranyl-3-O-geranyl-sn-glycerol-1-phospho-3’-sn-glycerol	3hdggpg
2-O-(3'-hydroxy)geranyl-3-O-geranyl-sn-glycerol-1-phospho-3’-sn-glycerol phosphate	3hdggpgp
2-O-(3'-hydroxyl)phytanyl-3-O-phytanyl-sn-glycero-1-phospho-myo-inositol	3hdpgpi
2-Oxobutanoate	2obut
2-Oxoglutarate	akg
2-oxoheptanedioic acid	ohepa
2-oxohexanedioic acid	ohexa
2-oxooctanedioic acid	2ood
2-phospho-L-lactate	2plac-L
2-sulfoacetaldehyde	2saa
3-(4-Hydroxyphenyl)pyruvate	34hpp
3-(Imidazol-4-yl)-2-oxopropyl phosphate	imacp
3,4-dihydroxy-2-butanone 4-phosphate	db4p
3,7-dideoxy-D-threo-hepto-2,6-diulosonate	dohdu
3,7-dideoxy-D-threo-hepto-2-amino-6-ulosonate	dohau
3-Carboxy-2-hydroxy-4-methylpentanoate	3c2hmp
3-Carboxy-3-hydroxy-4-methylpentanoate	3c3hmp
3-Carboxy-4-methyl-2-oxopentanoate	3c4mop
3-Dehydroquinate	3dhq
3-Dehydroshikimate	3dhsk
3-hydroxy-farnesyl diphosphate	3hfrdp
3-hydroxy-geranyl diphsophate	3hgrdp
3-hydroxy-geranylgeranyl diphosphate	3hggdp
3-Methyl-2-oxobutanoate	3mob
3-Phospho-D-glycerate	3pg
3-Phospho-D-glyceroyl phosphate	13dpg
3-Phosphohydroxypyruvate	3php
3-Sulfopyruvate	3spyr
4-(1-D-Ribitylamino)-5-aminouracil	4r5au
4-(B-D-ribofuranosyl)aminobenzene 5'-phosphate	Brfap
4,5-diketo-6-deoxyfructose 1-phosphate	dkdofp
4-Amino-2-methyl-5-phosphomethylpyrimidine	4ampm
4-Amino-5-hydroxymethyl-2-methylpyrimidine	4ahmmp
4-Aminobenzoate	4abz
4-Aminobenzoate (external)	4abz[e]
4-Aminobutanoate	4abut
4-Hydroxy-benzyl alcohol	4hba
4-Hydroxyphenylacetate	4hphac
4-Hydroxyphenylacetyl-CoA	hphaccoa
4-ketofructose 1,6-bisphosphate	4kfbp
4-Methyl-2-oxopentanoate	4mop
4-Phospho-L-aspartate	4pasp
5,10-Methenyltetrahydrofolate	methf
5,10-Methylenetetrahydrofolate	mlthf
5,6,7,8-Tetrahydrofolate	thf
5,6,7,8-tetrahydromethanopterin	h4mpt
5-[(5-phospho-1-deoxyribulos-1-ylamino)methylideneamino]-1-(5-phosphoribosyl)imidazole-4-carboxamide	prlp
5-amino-1-(5-phospho-D-ribosyl)imidazole	air
5-Amino-1-(5-Phospho-D-ribosyl)imidazole-4-carboxamide	aicar
5-amino-1-(5-phospho-D-ribosyl)imidazole-4-carboxylate	5aizc
5-Amino-4-oxopentanoate	5aop
5-Amino-6-(5'-phosphoribitylamino)uracil	5aprbu
5-Formamido-1-(5-phospho-D-ribosyl)imidazole-4-carboxamide	fprica
5-hydroxybenzimidazole	5hbzid
5-Methyltetrahydrofolate	5mthf
5-O-(1-Carboxyvinyl)-3-phosphoshikimate	3psme
5-Oxoproline	5oxpro
5-Phospho-alpha-D-ribose 1-diphosphate	prpp
5-Phospho-beta-D-ribosylamine	pram
5-phosphoribosyl-5-carboxyaminoimidazole	5caiz
6,7-Dimethyl-8-(1-D-ribityl)lumazine	dmlz
6-deoxy-5-ketofructose 1-phosphate	dkfp
6-deoxy-5-ketomannitol 1-phosphate	dkmp
6-hydroxymethyl dihydropterin	6hmhpt
6-hydroxymethyl-dihydropterin pyrophosphate	6hmhptpp
6-phospho-D-glucono-1,5-lactone	6pgl
7,8-Diaminononanoate	dann
7,8-didemethyl-8-hydroxy-5-deazariboflavin	ddhrb
7,8-Dihydrofolate	dhf
7,8-dihydromethanopterin	h2mpt
7,8-dihydronepterin 2' :3'-cyclicphosphate	dhp23cp
7,8-dihydropterin-6-ylmethyl-1-(4-aminophenyl)-1-deoxy-5-[1-A-D-ribofuranosyl 5'-diphosphate]-D-ribitol	dhadrdpr
7,8-dihydropterin-6-ylmethyl-1-(4-aminophenyl)-1-deoxy-5-[1-A-D-ribofuranosyl 5'-phosphate]-D-ribitol	dhadrpr
7,8-dihydropterin-6-ylmethyl-1-(4-aminophenyl)-1-deoxy-5-[1-A-D-ribofuranosyl 5'-triphosphate]-D-ribitol	dhadrtpr
7,8-dihydropterin-6-ylmethyl-1-(4-aminophenyl)-1-deoxy-D-ribitol	dhadr
7,8-dihydropterin-6-ylmethyl-1-(4-aminophenyl)-1-deoxy-D-ribitol 5'-phosphate	dhadrp
7,8-dihydropterin-6-ylmethyl-4-(B-D-ribofuranosyl) aminobenzene 5'-phosphate	dhrfap
7-mercaptoheptanoic acid	7mhp
7-mercaptoheptanoylthreonine	7mht
7-oxoheptanoic acid	7ohp
8-Amino-7-oxononanoate	8aonn
Aceta (external)	ac[e]
Acetaldehyde	acald
Acetate	ac
Acetoacetyl-CoA	aacoa
Acetyl phosphate	actp
Acetyl-CoA	accoa
Adenosine	adn
Adenosine-GDP-cobinamide	agdpcbi
Adenosyl cobinamide	adocbi
Adenosyl cobinamide phosphate	adocbip
Adenosyl cobyrinate diamide	adcobdam
Adenosylcobalamin-HBI	adocblhbi
adenosyl-cobyric acid	adcobhex
ADP	adp
Agmatine	agm
alpha-D-Galactose 1-phosphate	gal1p
alpha-D-Ribose 5-phosphate	r5p
Ammonium	nh4
Ammonium (external)	nh4[e]
AMP	amp
Anthranilate	anth
ATP	atp
beta-Alanine	ala-B
Bicarbonate	hco3
Biotin	btn
Biotin (external)	btn[e]
Biotinyl-5'-AMP	btamp
C'-(3-Indolyl)-glycerol 3-phosphate	3ig3p
Cadmium	cd2
Cadmium (external)	cd2[e]
Calcium	ca2
Calcium (external)	ca2[e]
cAMP	camp
Carbamoyl phosphate	cbp
Carbon monoxide	co
Carbon monoxide (external)	co[e]
CDP	cdp
CDP-2,3-digeranylgeranyl-sn-glycerol	cdgggp
CDP-2-O-(3’-hydroxy)geranyl-3-O-geranyl-sn-glycerol	3hcdgggp
Chloride	cl
Chloride (external)	cl[e]
chorismate	chor
cis-(homo)2aconitate	h2acon-C
cis-(homo)3aconitate	h3acon-C
cis-homoaconitate	hacon-C
Citrate	cit
Citrate (external)	cit[e]
CMP	cmp
CO2	co2
CO2 (external)	co2[e]
Co2+	cobalt2
Co2+ (external)	cobalt2[e]
Cob(I)alamin	cbl1
Cob(I)alamin (external)	cbl1[e]
Cob(I)alamin-HBI	cbl1hbi
Cob(I)alamin-HBI (external)	cbl1hbi[e]
Cob(I)yrinate a,c diamide	co1dam
Cob(II)yrinate a,c diamide	co2dam
cobalt-dihydro-precorrin 6	codhpre6
cobalt-precorrin 2	copre2
cobalt-precorrin 3	copre3
cobalt-precorrin 4	copre4
cobalt-precorrin 5	copre5
cobalt-precorrin 6	copre6
cobalt-precorrin 8	copre8
Cobinamide	cbi
Cobinamide (external)	cbi[e]
Cobyrinate	cobya
Coenzyme A	coa
coenzyme b	cob
coenzyme F390 (adenosine)	f390a
coenzyme F390 (guanosine)	f390g
coenzyme F390 precursor 1	f430p1
coenzyme F430	f430
coenzyme F430 precursor 2	f430p2
coenzyme f430 precursor 3	f430p3
coenzyme ferredoxin 420-0	f420-0
coenzyme ferredoxin 420-1	f420-1
coenzyme ferredoxin 420-2 (oxidized)	f420-2
coenzyme ferredoxin 420-2 (reduced)	f420-2h2
coenzyme ferredoxin 420-3	f420-3
coenzyme ferredoxin 420-4	f420-4
coenzyme ferredoxin 420-5	f420-5
coenzyme ferredoxin 420-6	f420-6
coenzyme ferredoxin 420-7	f420-7
coenzyme m	com
CTP	ctp
Cu2+	cu2
Cu2+ (external)	cu2[e]
Cyclic 2,3-bisphospho-D-glycerate	cdpg
D-1-Aminopropan-2-ol O-phosphate	applp
D-4'-Phosphopantothenate	4ppan
dADP	dadp
dAMP	damp
dATP	datp
dCDP	dcdp
dCMP	dcmp
dCTP	dctp
Deamino-NAD+	dnad
Dephospho-CoA	dpcoa
D-erythro-1-(Imidazol-4-yl)glycerol 3-phosphate	eig3p
D-Erythrose 4-phosphate	e4p
Dethiobiotin	dtbt
D-Fructose 1,6-bisphosphate	fdp
D-Fructose 1-phosphate	f1p
D-Fructose 6-phosphate	f6p
dGDP	dgdp
D-Gluconate	glcn
D-Gluconate (external)	glcn[e]
D-Glucosamine 1-phosphate	gam1p
D-Glucosamine 6-phosphate	gam6p
D-Glucose	glc-D
D-Glucose 1-phosphate	g1p
D-Glucose 6-phosphate	g6p
D-Glyceraldehyde	glyald
D-Glycerate 2-phosphate	2pg
dGTP	dgtp
didemethylated 7,8-dihydromethanopterin	dmh2mpt
digeranylgeranylglyceryl phosphate	dgggp
Dihydroneopterin	dhnpt
Dihydroneopterin monophosphate	dhpmp
Dihydropteroate	dhpt
dihydrosirohydrochlorin	dscl
Dihydroxyacetone	dha
Dihydroxyacetone phosphate	dhap
Dimethyl sulfide	dms
Dimethyl sulfide (external)	dms[e]
Dimethylallyl diphosphate	dmpp
dimethylamine	dma
dimethylamine (external)	dma[e]
Diphosphate	ppi
D-Mannose 1-phosphate	man1p
D-Mannose 6-phosphate	man6p
D-Ribose 1,5-bisphosphate	r15bp
D-Ribulose 1,5-bisphosphate	rb15bp
D-Ribulose 5-phosphate	ru5p-D
dTDP	dtdp
dTDP-4-dehydro-6-deoxy-D-glucose	dtdp4d6dg
dTDP-4-dehydro-6-deoxy-L-mannose	dtdp4d6dm
dTDPglucose	dtdpglu
dTDP-L-rhamnose	dtdprmn
dTMP	dtmp
dTTP	dttp
dUDP	dudp
dUMP	dump
dUTP	dutp
D-Xylulose 5-phosphate	xu5p-D
Ethanol	etoh
Ethanolamine	etha
Ethanolamine (external)	etha[e]
Farnesyl diphosphate	frdp
Fe2+	fe2
Fe2+ (external)	fe2[e]
Fe3+	fe3
Fe3+ (external)	fe3[e]
ferredoxin (oxidized) 2[4Fe-4S]	fdox
ferredoxin (reduced) 2[4Fe-4S]	fdred
Folate	fol
Folate (external)	fol[e]
Formate	for
formyltetrahydrosarcinapterin	formh4spt
Fumarate	fum
GDP	gdp
GDP-4-dehydro-6-deoxy-D-mannose	gdpddman
GDP-4-oxo-L-fucose	gdpofuc
GDP-D-mannose	gdpmann
GDP-L-fucose	gdpfuc
Geranyl diphosphate	grdp
Geranylgeranyl diphosphate	ggdp
glucosaminyl archaetidyl-myo-inositol	gdpgpi
Glyceraldehyde 3-phosphate	g3p
Glycerol	glyc
Glycerol (external)	glyb[e]
Glycerol 1-phosphate	glyc1p
Glycerol 1-phosphate (external)	glyc[e]
Glycine	gly
Glycine (external)	gly[e]
Glycine betaine	glyb
glycogen	glycogen
Glycolaldehyde	gcald
Glycolaldehyde (external)	gcald[e]
Glycolate	glyclt
Glycyl-tRNA(Gly)	glytrna
GMP	gmp
GTP	gtp
H+	h
H+ (external)	h[e]
H2	h2
H2 (external)	h2[e]
H2O	h2o
H2O (external)	h2o[e]
heterodisulfide	hsfd
Histamine	hista
Hydrogen sulfide	h2s
Hydrogen sulfide (external)	h2s[e]
Hydroxymethylbilane	hmbil
Hydroxymethylglutaryl-CoA	hmgcoa
IMP	imp
Indole	indole
Indole-3-acetate	ind3ac
Indole-3-acetate (external)	ind3ac[e]
Indolepyruvate	indpyr
Inorganic triphosphate	pppi
Isobutyryl-CoA	ibcoa
Isocitrate	icit
Isopentenyl diphosphate	ipdp
lactyl-(2)-diphospho-(5')-guanosine	lppg
L-Alanine	ala-L
L-Alanine (external)	ala-L[e]
L-Alanyl-tRNA(Ala)	alatrna
L-Arginine	arg-L
L-Arginyl-tRNA(Arg)	argtrna
L-Asparagine	asn-L
L-Aspartate	asp-L
L-Aspartate 4-semialdehyde	aspsa
L-Aspartyl-tRNA(Asp)	asptrna
L-Carnosine	carn
L-Citrulline	citr-L
L-Cysteine	cys-L
L-Cysteine (external)	cys-L[e]
L-Cysteinyl-tRNA(Cys)	cystrna
L-Glutamate	glu-L
L-Glutamate (external)	glu-L[e]
L-Glutamate 1-semialdehyde	glu1sa
L-Glutamate 5-phosphate	glu5p
L-Glutamate 5-semialdehyde	glu5sa
L-Glutamine	gln-L
L-Glutaminyl-tRNA(Gln)	glntrna
L-Glutamyl-tRNA(Gln)	glutrna(gln)
L-Glutamyl-tRNA(Glu)	glutrna
L-Histidine	his-L
L-Histidinol	histd
L-Histidinol phosphate	hisp
L-Histidyl-tRNA(His)	histrna
L-Homocysteine	hcys-L
L-Homoserine	hom-L
L-Isoleucine	ile-L
L-Isoleucine (external)	ile-L[e]
L-Isoleucyl-tRNA(Ile)	iletrna
L-Lactate	lac-L
L-Leucine	leu-L
L-Leucine (external)	leu-L[e]
L-Leucyl-tRNA(Leu)	leutrna
L-Lysine	lys-L
L-Lysine (external)	lys-L[e]
L-Lysine-tRNA (Lys)	lystrna
L-Malate	mal-L
L-Methionine	met-L
L-Methionyl-tRNA (Met)	mettrna
L-Phenylalanine	phe-L
L-Phenylalanyl-tRNA(Phe)	phetrna
L-Proline	pro-L
L-Proline (external)	pro-L[e]
L-Prolyl-tRNA(Pro)	protrna
L-Serine	ser-L
L-Seryl-tRNA(Ser)	sertrna
L-sulfolactate	sl-L
L-sulfolactyl phosphate	slp-L
L-Threonine	thr-L
L-Threonine O-3-phosphate	thrp
L-Threonyl-tRNA(Thr)	thrtrna
L-Tryptophan	trp-L
L-Tryptophanyl-tRNA(Trp)	trptrna
L-Tyrosine	tyr-L
L-Tyrosyl-tRNA(Tyr)	tyrtrna
L-Valine	val-L
L-Valine (external)	val-L[e]
L-Valyl-tRNA(Val)	valtrna
magnesium	mg2
magnesium (external)	mg2[e]
meso-2,6-Diaminoheptanedioate	26dap-M
methane	ch4
methane (external)	ch4[e]
Methanethiol	ch4s
Methanethiol (external)	ch4s[e]
Methanol	meoh
Methanol (external)	meoh[e]
methenyl-tetrahydrosarcinapterin	menylh4spt
methyl-3-hydroxyl diphosphate	m3hdp
methylcoenzyme m	mcom
Mn2+	mn2
Mn2+ (external)	mn2[e]
Molybdate	mobd
Molybdate (external)	mobd[e]
monomethylamine	mma
monomethylamine (external)	mma[e]
monomethylated 7,8-dihydromethanoterin	mmh2mpt
myo-Inositol	inost
N-((R)-4-Phosphopantothenoyl)-L-cysteine	4ppcys
N-(5-Phospho-D-ribosyl)anthranilate	pran
N(omega)-(L-Arginino)succinate	argsuc
N1-(5-Phospho-alpha-D-ribosyl)-5-hydroxybenzimidazole	5pr5hbz
N1-(5-Phospho-D-ribosyl)glycinamide	gar
N1-(alpha-D-ribosyl)-5-hydroxybenzimidazole	r5hbzi
N2-Acetyl-L-ornithine	acorn
N2-Formyl-N1-(5-phospho-D-ribosyl)glycinamide	fgam
N5,N10-methylene-5,6,7,8-tetrahydromethanopterin	mleneh4spt
N5-methyl-tetrahydrosarcinapterin	mh4spt
N6-(1,2-Dicarboxyethyl)-AMP	dcamp
N-Acetyl-D-glucosamine 1-phosphate	acgam1p
N-Acetyl-D-glucosaminyl archaetidylinositol	agdpgpi
N-Acetyl-D-mannosamine	acmana
N-Acetyl-L-glutamate	acglu
N-Acetyl-L-glutamate 5-semialdehyde	acg5sa
N-Acetyl-L-glutamyl 5-phosphate	acg5p
N-Carbamoyl-L-aspartate	cbasp
N-epsilon-acetyl-beta-lysine	nabl
N-Formylmethionyl-tRNA	fmettrna
nickel	ni2
nickel (external)	ni2[e]
Nicotinamide adenine dinucleotide	nad
Nicotinamide adenine dinucleotide - reduced	nadh
Nicotinamide adenine dinucleotide phosphate	nadp
Nicotinamide adenine dinucleotide phosphate - reduced	nadph
Nicotinate	nac
Nicotinate (external)	nac[e]
Nicotinate D-ribonucleotide	nicrnt
Nitrogen	n2[c]
Nitrogen (external)	n2[e]
O2	o2
O-Acetyl-L-homoserine	achms
O-Acetyl-L-serine	acser
O-Phospho-L-homoserine	phom
O-Phospho-L-serine	pser-L
Ornithine	orn
Orotate	orot
Orotidine 5'-phosphate	orot5p
Oxalate	oxa
Oxaloacetate	oaa
Oxidized thioredoxin	trdox
Pantetheine 4'-phosphate	pan4p
Phenylacetic acid	pac
Phenylacetic acid (external)	pac[e]
Phenylacetyl-CoA	phaccoa
Phenylpyruvate	phpyr
Phosphate	pi
Phosphate (external)	pi[e]
Phosphoenolpyruvate	pep
Pimeloyl-CoA	pmcoa
Porphobilinogen	ppbng
potassium	k
potassium (external)	k[e]
Prephenate	pphn
Propanoyl phosphate	ppap
Propanoyl-CoA	ppcoa
Propionate (n-C3:0)	ppa
Putrescine	ptrc
Pyruvate	pyr
Pyruvate (external)	pyr[e]
Reduced thioredoxin	trdrd
Riboflavin	ribflv
Riboflavin (external)	ribflv[e]
S-2-(indol-3-yl)acetyl-CoA	indaccoa
S-Adenosyl-4-methylthio-2-oxobutanoate	amob
S-Adenosyl-L-homocysteine	ahcys
S-Adenosyl-L-methionine	amet
Sedoheptulose 7-phosphate	s7p
Shikimate	skm
Shikimate 5-phosphate	skm5p
S-homocitrate	Shcit
Siroheme	sheme
sirohydrochlorin	scl
Sodium	na1
Sodium (external)	na1[e]
Succinate	succ
Succinic semialdehyde	sucsal
Succinyl-CoA	succoa
Sulfate	so4
Sulfate (external)	so4[e]
Sulfite	so3
Sulfite (external)	so3[e]
sulfoethylcysteine	sec
Sulfur	s
Sulfur (external)	s[e]
sym-Homospermidine	hspmd
tetrahydrosarcinapterin	h4spt
Thiamin	thm
Thiamin (external)	thm[e]
Thiamin monophosphate	thmmp
Thiamine diphosphate	thmpp
Thiosulfate	tsul
Thiosulfate (external)	tsul[e]
threo-isohomocitrate	ihcit-T
trans-homoaconitate	hacon-T
triaminopyrimidine triphosphate	ptp
trimethylamine	tma
trimethylamine (external)	tma[e]
tRNA (Glu)	trnaglu
tRNA(Ala)	trnaala
tRNA(Arg)	trnaarg
tRNA(Asp)	trnaasp
tRNA(Cys)	trnacys
tRNA(Gln)	trnagln
tRNA(Gly)	trnagly
tRNA(His)	trnahis
tRNA(Ile)	trnaile
tRNA(Leu)	trnaleu
tRNA(Lys)	trnalys
tRNA(Met)	trnamet
tRNA(Phe)	trnaphe
tRNA(Pro)	trnapro
tRNA(Ser)	trnaser
tRNA(Thr)	trnathr
tRNA(Trp)	trnatrp
tRNA(Tyr)	trnatyr
tRNA(Val)	trnaval
UDP	udp
UDP-D-glucuronate	udpglcur
UDPgalactose	udpgal
UDPglucose	udpg
UDP-N-acetyl-3-O-(1-carboxyvinyl)-D-glucosamine	uaccg
UDP-N-acetyl-D-glucosamine	uacgam
UDP-N-acetyl-D-mannosamine	uacmam
UDP-N-acetylmuramate	uamr
UMP	ump
unknown degradation product of cbl1 for adocbl-HBI synthesis	unknown_cbl1deg
unknown degradation product of cbl1 for adocbl-HBI synthesis (external)	unknown_cbl1deg[e]
unknown riboflavin degradation product	unknown_rbfdeg
unknown riboflavin degradation product (external)	unknown_rbfdeg[e]
Urea	urea
Urea (external)	urea[e]
Uroporphyrinogen III	uppg3
UTP	utp
Xanthosine 5'-phosphate	xmp
Zinc	zn2
Zinc (external)	zn2[e]

## Sheet: Geobacter sulfurreducens
Compound Name	Compound Abbreviation
(3R)-3-Hydroxybutanoyl-[acyl-carrier protein]	3hbacp
(3R)-3-Hydroxydecanoyl-[acyl-carrier protein]	3hdeacp
(3R)-3-Hydroxyoctadecanoyl-[acyl-carrier protein	3hocdacp
(R)-2,3-Dihydroxy-3-methylbutanoate	23dhmb
(R)-2,3-Dihydroxy-3-methylpentanoate	23dhmp
(R)-3-Hydroxydodecanoyl-[acyl-carrier protein]	3hddacp
(R)-3-Hydroxyhexanoyl-[acp]	3hhacp
(R)-3-Hydroxyoctanoyl-[acyl-carrier protein]	3hocacp
(R)-Pantoate	pant-R
(R)-Pantothenate	pnto-R
(S)-2-[5-Amino-1-(5-phospho-D-ribosyl)imidazole-4-carboxamido]succinate	25aics
(S)-2-Aceto-2-hydroxybutanoate	2ahbut
(S)-2-Acetolactate	alac-S
(S)-3-Methyl-2-oxopentanoate	3mop
(S)-Dihydroorotate	dhor-S
1-(2-Carboxyphenylamino)-1-deoxy-D-ribulose 5-phosphate	2cpr5p
1-(5-Phosphoribosyl)-5-[(5-phosphoribosylamino)methylideneamino]imidazole-4-carboxamide	prfp
1-(5-Phosphoribosyl)-AMP	prbamp
1-(5-Phosphoribosyl)-ATP	prbatp
1,4-Dihydroxy-2-naphthoate	dhna
10-Formyltetrahydrofolate	10fthf
1-deoxy-D-xylulose 5-phosphate	dxyl5p
1-hydroxy-2-methyl-2-(E)-butenyl 4-diphosphate	h2mb4p
1-Pyrroline-5-carboxylate	1pyr5c
2-(Formamido)-N1-(5-phospho-D-ribosyl)acetamidine	fpram
2,3,4,5-Tetrahydrodipicolinate	thdp
2,3-Dihydro-2,3-dihydroxybenzoate	23ddhb
2,3-Dihydrodipicolinate	23dhdp
2,5-Diamino-6-hydroxy-4-(5'-phosphoribosylamino)-pyrimidine	25dhpp
2-Amino-4-hydroxy-6-(erythro-1,2,3-trihydroxypropyl)dihydropteridine triphosphate	ahdt
2-Amino-4-hydroxy-6-hydroxymethyl-7,8-dihydropteridine	2ahhmp
2-Amino-4-hydroxy-6-hydroxymethyl-7,8-dihydropteridine diphosphate	2ahhmd
2-C-methyl-D-erythritol 2,4-cyclodiphosphate	2mecdp
2-C-methyl-D-erythritol 4-phosphate	2me4p
2-Dehydro-3-deoxy-D-arabino-heptonate 7-phosphate	2dda7p
2-Dehydropantoate	2dhp
2-Isopropylmaleate	2ippm
2-Methyl-4-amino-5-hydroxymethylpyrimidine diphosphate	2mahmp
2-Methylbutanoyl-CoA	2mbcoa
2-Oxobutanoate	2obut
2-Oxoglutarate	akg
2-phospho-4-(cytidine 5'-diphospho)-2-C-methyl-D-erythritol	2p4c2me
3-(4-Hydroxyphenyl)pyruvate	34hpp
3-(Imidazol-4-yl)-2-oxopropyl phosphate	imacp
3,4-dihydroxy-2-butanone 4-phosphate	db4p
3-Carboxy-2-hydroxy-4-methylpentanoate	3c2hmp
3-Carboxy-3-hydroxy-4-methylpentanoate	3c3hmp
3-Carboxy-4-methyl-2-oxopentanoate	3c4mop
3-Dehydroquinate	3dhq
3-Dehydroshikimate	3dhsk
3-Methyl-2-oxobutanoate	3mob
3-Oxodecanoyl-[acyl-carrier protein]	3oxdeacp
3-Oxododecanoyl-[acyl-carrier protein]	3oxddacp
3-Oxohexanoyl-[acyl-carrier protein]	3oxhacp
3-Oxooctadecanoyl-[acp]	3oxocdacp
3-Oxotetradecanoyl-[acyl-carrier protein]	3oxtdacp
3'-Phosphoadenylyl sulfate	paps
3-Phospho-D-glycerate	3pg
3-Phospho-D-glyceroyl phosphate	13dpg
3-Phosphohydroxypyruvate	3php
4-(1-D-Ribitylamino)-5-aminouracil	4r5au
4-(cytidine 5'-diphospho)-2-C-methyl-D-erythritol	4c2me
4-Amino-2-methyl-5-phosphomethylpyrimidine	4ampm
4-amino-4-deoxychorismate	4adcho
4-Amino-5-hydroxymethyl-2-methylpyrimidine	4ahmmp
4-Aminobenzoate	4abz
4-Methyl-2-oxopentanoate	4mop
4-Phospho-L-aspartate	4pasp
5,10-Methenyltetrahydrofolate	methf
5,10-Methylenetetrahydrofolate	mlthf
5,6,7,8-Tetrahydrofolate	thf
5,6-Dimethylbenzimidazole	dmbzid
5-[(5-phospho-1-deoxyribulos-1-ylamino)methylideneamino]-1-(5-phosphoribosyl)imidazole-4-carboxamide	prlp
5-amino-1-(5-phospho-D-ribosyl)imidazole	air
5-Amino-1-(5-Phospho-D-ribosyl)imidazole-4-carboxamide	aicar
5-amino-1-(5-phospho-D-ribosyl)imidazole-4-carboxylate	5aizc
5-Amino-4-oxopentanoate	5aop
5-Amino-6-(5'-phosphoribitylamino)uracil	5aprbu
5-Amino-6-(5'-phosphoribosylamino)uracil	5apru
5'-Deoxyadenosine	dad-5
5-Formamido-1-(5-phospho-D-ribosyl)imidazole-4-carboxamide	fprica
5-Formyltetrahydrofolate	5fothf
5-Methyltetrahydrofolate	5mthf
5-O-(1-Carboxyvinyl)-3-phosphoshikimate	3psme
5-Phospho-alpha-D-ribose 1-diphosphate	prpp
5-Phospho-beta-D-ribosylamine	pram
6,7-Dimethyl-8-(1-D-ribityl)lumazine	dmlz
6-Pyruvoyl-5,6,7,8-tetrahydropterin	6pthp
7,8-Dihydrofolate	dhf
Acetaldehyde	acald
Acetate	ac
Acetate (external)	ac[e]
Acetoacetyl-[acyl-carrier protein]	aaacp
Acetyl phosphate	actp
Acetyl-[acyl-carrier protein]	acacp
Acetyl-CoA	accoa
Acyl-carrier Protein	acp
Adenine	ade
Adenosine	adn
Adenosine 3',5'-bisphosphate	pap
Adenosine 5'-phosphosulfate	aps
ADP	adp
ADPglucose	adpglc
Agmatine	agm
all-trans-Hexaprenyl diphosphate	hexdp
all-trans-Nonaprenyl diphosphate	nondp
all-trans-Octaprenyl diphosphate	octdp
all-trans-Pentaprenyl diphosphate	pendp
alpha-D-Galactose 1-phosphate	gal1p
alpha-D-Ribose 5-phosphate	r5p
Ammonia	nh3
Ammonium	nh4
Ammonium (external)	nh4[e]
Ammonium hydroxide	nh4oh
AMP	amp
Anthranilate	anth
ATP	atp
beta-Alanine	ala-B
Bicarbonate	hco3
But-2-enoyl-[acyl-carrier protein]	2beacp
Butyryl-[acyl-carrier protein]	butacp
C'-(3-Indolyl)-glycerol 3-phosphate	3ig3p
Cadmium	cd2
Cadmium (external)	cd2[e]
Calcium	ca2
Calcium (external)	ca2[e]
Carbamoyl phosphate	cbp
CDP	cdp
Chloride	cl
Chloride (external)	cl[e]
Chorismate	chor
Citrate	cit
Citrate (external)	cit[e]
CMP	cmp
CMP-N-acetylneuraminate	cmpacna
CO2	co2
CO2	co2[e]
Co2+	cobalt2
Co2+ (external)	cobalt2[e]
Coenzyme A	coa
Coproporphyrinogen III	cpppg3
CTP	ctp
Cu2+	cu2
Cu2+ (external)	cu2[e]
D-4'-Phosphopantothenate	4ppan
dADP	dadp
D-Alanine	ala-D
D-Alanyl-D-alanine	alaala
dAMP	damp
dATP	datp
dCDP	dcdp
dCMP	dcmp
dCTP	dctp
Deamino-NAD+	dnad
Decanoyl-[acyl-carrier protein]	decacp
Deoxyguanosine	dgsn
Dephospho-CoA	dpcoa
D-erythro-1-(Imidazol-4-yl)glycerol 3-phosphate	eig3p
D-Erythrose 4-phosphate	e4p
D-Fructose 1,6-bisphosphate	fdp
D-Fructose 6-phosphate	f6p
dGDP	dgdp
D-Glucosamine 1-phosphate	gam1p
D-Glucosamine 6-phosphate	gam6p
D-Glucose 1-phosphate	g1p
D-Glucose 6-phosphate	g6p
D-Glutamate	glu-D
D-Glycerate 2-phosphate	2pg
dGMP	dgmp
dGTP	dgtp
Dihydrolipolprotein	dhlpro
Dihydroneopterin monophosphate	dhpmp
Dihydropteroate	dhpt
Dihydroxyacetone phosphate	dhap
Dimethylallyl diphosphate	dmpp
Diphosphate	ppi
Disulfide (external)	ss[e]
D-Mannose 1-phosphate	man1p
D-Mannose 6-phosphate	man6p
Dodecanoyl-[acyl-carrier protein]	ddeacp
D-Ribulose 5-phosphate	ru5p-D
dTDP	dtdp
dTDP-4-dehydro-6-deoxy-D-glucose	dtdpddg
dTDPglucose	dtdpglc
dTMP	dtmp
dTTP	dttp
dUDP	dudp
dUMP	dump
dUTP	dutp
D-Xylulose 5-phosphate	xu5p-D
FAD	fad
Farnesyl diphosphate	frdp
Fatty acid (Anteiso-C15:0)	fa4
Fatty acid (Iso-C14:0)	fa1
Fatty acid (Iso-C15:0)	fa3
Fatty acid (Iso-C17:1)	fa9
Fe2+	fe2
Fe2+ (external)	fe2[e]
Fe3+ (external)	fe3[e]
Ferricytochrome c	ficytc
ferrodoxin (oxidized form 4:2)	fdxo-4:2
ferrodoxin (reduced form 4:2)	fdxr-4:2
flavin mononucleotide	fmn
Folate	fol
Formate	for
Formate (external)	for[e]
Fumarate	fum
Fumarate	fum[e]
GDP	gdp
GDP-4-dehydro-6-deoxy-D-mannose	gdpddm
GDP-4-oxo-L-fucose	gdpofuc
GDP-D-mannose	gdpman
GDP-L-fucose	gdpfuc
Geranyl diphosphate	grdp
Geranylgeranyl diphosphate	ggdp
Glyceraldehyde 3-phosphate	g3p
Glycine	gly
Glycine (external)	gly[e]
glycogen	glycogen
Glycolaldehyde	gcald
GMP	gmp
GTP	gtp
Guanosine 3'-diphosphate 5'-triphosphate	gdptp
H+	h
H+ (external)	h[e]
H2	h2
H2	h2[e]
H2O	h2o
H2O (external)	h2o[e]
Hexadecanoyl-[acyl-carrier protein]	hdeacp
hexadecenoate (n-C16:1)	hdcea
Hexanoyl-[acyl-carrier protein]	hexacp
Hydrogen sulfide	h2s
Hydrogen sulfide (external)	h2s[e]
Hydroxymethylbilane	hmbil
Iminoaspartate	iasp
IMP	imp
Inorganic triphosphate	pppi
Isobutyryl-CoA	ibcoa
Isochorismate	ichor
Isocitrate	icit
Isopentenyl diphosphate	ipdp
Isovaleryl-CoA	ivcoa
K+	k
K+ (external)	k[e]
L-Alanine	ala-L
L-Arginine	arg-L
L-Asparagine	asn-L
L-Aspartate	asp-L
L-Aspartate 4-semialdehyde	aspsa
L-Citrulline	citr-L
L-Cystathionine	cysth-L
L-Cysteine	cys-L
L-Glutamate	glu-L
L-Glutamate 1-semialdehyde	glu1sa
L-Glutamate 5-phosphate	glu5p
L-Glutamate 5-semialdehyde	glu5sa
L-Glutamine	gln-L
L-Glutamine (external)	gln-L[e]
L-Glutaminyl-tRNA(Gln)	glntrna
L-Glutamyl-tRNA(Glu)	glutrna
L-Histidine	his-L
L-Histidinol	histd
L-Histidinol phosphate	hisp
L-Homocysteine	hcys-L
L-Homoserine	hom-L
Lipoylprotein	lpro
L-Isoleucine	ile-L
L-Isoleucine (external)	ile-L[e]
LL-2,6-Diaminoheptanedioate	26dap-LL
L-Lactate	lac-L
L-Lactate (external)	lac-L[e]
L-Leucine	leu-L
L-Leucine (external)	leu-L[e]
L-Lysine	lys-L
L-Lysine (external)	lys-L[e]
L-Malate	mal-L
L-Malate (external)	mal-L[e]
L-Methionine	met-L
L-Ornithine	orn-L
L-Phenylalanine	phe-L
L-Proline	pro-L
L-Proline (external)	pro-L[e]
L-Serine	ser-L
L-Threonine	thr-L
L-Tryptophan	trp-L
L-Tyrosine	tyr-L
L-Valine	val-L
L-Valine (external)	val-L[e]
Malonyl-[acyl-carrier protein]	malacp
Malonyl-CoA	malcoa
meso-2,6-Diaminoheptanedioate	26dap-M
Mg	mg2
Mg	mg2[e]
Mn2+	mn2
Mn2+ (external)	mn2[e]
Molybdate	mobd
Molybdate (external)	mobd[e]
N-((R)-4-Phosphopantothenoyl)-L-cysteine	4ppcys
N-(5-Phospho-D-ribosyl)anthranilate	pran
N(omega)-(L-Arginino)succinate	argsuc
N1-(5-Phospho-alpha-D-ribosyl)-5,6-dimethylbenzimidazole	5prdmbz
N1-(5-Phospho-D-ribosyl)glycinamide	gar
N1-(alpha-D-ribosyl)-5,6-dimethylbenzimidazole	rdmbzi
N2	n2
N2 (external)	n2[e]
N2-Acetyl-L-ornithine	acorn
N2-Formyl-N1-(5-phospho-D-ribosyl)glycinamide	fgam
N6-(1,2-Dicarboxyethyl)-AMP	dcamp
N-Acetyl-D-glucosamine 1-phosphate	acgam1p
N-Acetyl-D-muramoyl-L-alanine	acmama
N-Acetyl-L-2-amino-6-oxopimelate	acamoxm
N-Acetyl-L-glutamate	acglu
N-Acetyl-L-glutamate 5-semialdehyde	acg5sa
N-Acetyl-L-glutamyl 5-phosphate	acg5p
N-Acetylneuraminate	acnam
N-Carbamoyl-L-aspartate	cbasp
Ni2+	ni2
Ni2+ (external)	ni2[e]
Nicotinamide adenine dinucleotide	nad
Nicotinamide adenine dinucleotide - reduced	nadh
Nicotinamide adenine dinucleotide phosphate	nadp
Nicotinamide adenine dinucleotide phosphate - reduced	nadph
Nicotinate	nac
Nicotinate D-ribonucleotide	nicrnt
N-Succinyl-2-L-amino-6-oxoheptanedioate	sl2a6o
N-Succinyl-LL-2,6-diaminoheptanedioate	sl26da
O2	o2
O-Acetyl-L-homoserine	achms
O-Acetyl-L-serine	acser
octadecenoate (n-C18:1)	ocdcea
Octanoyl-[acyl-carrier protein]	octacp
O-Phospho-L-homoserine	phom
O-Phospho-L-serine	pser-L
Oxalate	oxa
Oxalate (external)	oxa[e]
Oxaloacetate	oaa
Oxidized thioredoxin	trdox
Pantetheine 4'-phosphate	pan4p
Phenylpyruvate	phpyr
Phosphate	pi
Phosphate (external)	pi[e]
Phosphoenolpyruvate	pep
Poly-gamma-D-glutamate	polglu
Porphobilinogen	ppbng
Precorrin 3 A	pre3a
Precorrin 3B	pre3b
Precorrin 4	pre4
Prephenate	pphn
Protoheme	pheme
Protoporphyrin	ppp9
Protoporphyrinogen IX	pppg9
Pyruvate	pyr
Quinolinate	quln
Reduced glutathione	gthrd
Reduced thioredoxin	trdrd
Riboflavin	ribflv
S-Adenosyl-L-homocysteine	ahcys
S-Adenosyl-L-methionine	amet
S-Aminomethyldihydrolipoylprotein	alpro
Sedoheptulose 7-phosphate	s7p
Shikimate	skm
Shikimate 5-phosphate	skm5p
Sirochlorin	srch
Siroheme	sheme
Sirohydrochlorin	shcl
sn-Glycerol 3-phosphate	glyc3p
Sodium	na1
Sodium (external)	na1[e]
S-Ribosyl-L-homocysteine	rhcys
Succinate	succ
Succinate (external)	succ[e]
Succinyl-CoA	succoa
Sulfate	so4
Sulfate (external)	so4[e]
Sulfite	so3
Sulfur (external)	s[e]
trans-Dec-2-enoyl-[acyl-carrier protein]	2tdeacp
trans-Dodec-2-enoyl-[acyl-carrier protein]	2tddacp
trans-Hexadec-2-enoyl-[acyl-carrier protein]	2thdeacp
trans-Oct-2-enoyl-[acp]	2toceacp
tRNA (Glu)	trnaglu
tRNA(Gln)	trnagln
UDP	udp
UDP-2,3-bis(3-hydroxytetradecanoyl)glucosamine	u23ga
UDP-3-O-(3-hydroxytetradecanoyl)-D-glucosamine	u3hga
UDP-3-O-(3-hydroxytetradecanoyl)-N-acetylglucosamine	u3aga
UDP-D-glucuronate	udpglcur
UDPgalactose	udpgal
UDPglucose	udpg
UDP-N-acetyl-D-glucosamine	uacgam
UDP-N-acetyl-D-mannosamine	uacmam
UDP-N-acetylmuramate	uamr
UDP-N-acetylmuramoyl-L-alanine	uama
UDP-N-acetylmuramoyl-L-alanyl-D-gamma-glutamyl-meso-2,6-diaminopimelate	ugmd
UDP-N-acetylmuramoyl-L-alanyl-D-glutamate	uamag
UDP-N-acetylmuramoyl-L-alanyl-D-glutamyl-meso-2,6-diaminopimeloyl-D-alanyl-D-alanine	ugmda
UMP	ump
Unknown Product	unknown1
Uracil	ura
Uracil (external)	ura[e]
Uroporphyrinogen III	uppg3
UTP	utp
Xanthosine 5'-phosphate	xmp
Zinc	zn2
Zinc (external)	zn2[e]

## Sheet: Synechocystis
Compound Name	Compound Abbreviation
(glucosyl)2(mannosyl)9-(N-acetylglucosaminyl)2-diphosphodolichol	CPD-5170
(mannosyl)2-(N-acetylglucosaminyl)2-diphosphodolichol	CPD-5161
(mannosyl)3-(N-acetylglucosaminyl)2-diphosphodolichol	CPD-5162
(mannosyl)4-(N-acetylglucosaminyl)2-diphosphodolichol	CPD-5163
(mannosyl)5-(N-acetylglucosaminyl)2-diphosphodolichol	CPD-5164
(mannosyl)6-(N-acetylglucosaminyl)2-diphosphodolichol	CPD-5165
(mannosyl)7-(N-acetylglucosaminyl)2-diphosphodolichol	CPD-5166
(mannosyl)8-(N-acetylglucosaminyl)2-diphosphodolichol	CPD-5167
(mannosyl)9-(N-acetylglucosaminyl)2-diphosphodolichol	CPD-5168
(R)-2,3-Dihydroxy-3-methylbutanoate	23dhmb
(R)-2,3-Dihydroxy-3-methylpentanoate	23dhmp
(R)-Glycerate	glyc-R
(R)-Methylmalonyl-CoA	mmcoa-R
(R)-Pantoate	pant-R
(R)-Pantothenate	pnto-R
(R)-S-Lactoylglutathione	lgt-S
(S)-2-[5-Amino-1-(5-phospho-D-ribosyl)imidazole-4-carboxamido]succinate	25aics
(S)-2-Aceto-2-hydroxybutanoate	2ahbut
(S)-2-Acetolactate	alac-S
(S)-3-Methyl-2-oxopentanoate	3mop
(S)-Dihydroorotate	dhor-S
(S)-Methylmalonyl-CoA	mmcoa-S
(S)-Squalene-2,3-epoxide	Ssq23epx
1-(2-Carboxyphenylamino)-1-deoxy-D-ribulose 5-phosphate	2cpr5p
1-(5-Phosphoribosyl)-5-[(5-phosphoribosylamino)methylideneamino]imidazole-4-carboxamide	prfp
1-(5-Phosphoribosyl)-AMP	prbamp
1-(5-Phosphoribosyl)-ATP	prbatp
1,4-Dihydroxy-2-naphthoate	dhna
1,5-Diaminopentane	15dap
10-Formyltetrahydrofolate	10fthf
1-4-alpha-D-Glucan	1-4-alpha-D-Glucan
1-AMINO-PROPAN-2-OL	1-AMINO-PROPAN-2-OL
1-AMINO-PROPAN-2-ONE-3-PHOSPHATE	1-AMINO-PROPAN-2-ONE-3-PHOSPHATE
1-deoxy-D-xylulose 5-phosphate	dxyl5p
1-hydroxy-2-methyl-2-(E)-butenyl 4-diphosphate	h2mb4p
1-Pyrroline-5-carboxylate	1pyr5c
2-(Formamido)-N1-(5-phospho-D-ribosyl)acetamidine	fpram
2-(β-D-glucosyl)-sn-glycerol	glglyc
2-(β-D-glucosyl)-sn-glycerol-3-phosphate	glglyc3p
2,3,4,5-Tetrahydrodipicolinate	thdp
2,3-Bis(3-hydroxytetradecanoyl)-beta-D-glucosaminyl 1-phosphate	lipidX
2,3-Bis(3-hydroxytetradecanoyl)-D-glucosaminyl-1,6-beta-D-2,3-bis(3-hydroxytetradecanoyl)-beta-D-glucosaminyl 1-phosphate	lipidA
2,3-Dihydrodipicolinate	23dhdp
2,3-dimethyl-5-phytyl-1,4-benzoquinone	dmpbq
2,5-Diamino-6-(ribosylamino)-4-(3H)-pyrimidinone 5'-phosphate	25drapp
2-Amino-4-hydroxy-6-(D-erythro-1,2,3-trihydroxypropyl)-7,8-dihydropteridine	dhnpt
2-Amino-4-hydroxy-6-(erythro-1,2,3-trihydroxypropyl)dihydropteridine triphosphate	ahdt
2-C-methyl-D-erythritol 2,4-cyclodiphosphate	2mecdp
2-C-methyl-D-erythritol 4-phosphate	2me4p
2-Dehydro-3-deoxy-D-arabino-heptonate 7-phosphate	2dda7p
2-Dehydropantoate	2dhp
2-Deoxy-D-ribose 1-phosphate	2dr1p
2-Deoxy-D-ribose 5-phosphate	2dr5p
2-methyl-6-phytyl-1,4-benzoquinone	mpbq
2-Octaprenyl-3-methyl-5-hydroxy-6-methoxy-1,4-benzoquinol	2omhmbl
2-Octaprenyl3-methyl-6-methoxy- 1,4-benzoquinol	2ommbl
2-Octaprenyl-6-hydroxyphenol	2ohph
2-Octaprenyl-6-methoxy-1,4-benzoquinol	2ombzl
2-Octaprenyl-6-methoxyphenol	2omph
2-Octaprenylphenol	2oph
2-Oxo-3-hydroxy-4-phosphobutanoate	ohpb
2-Oxobutanoate	2obut
2-Oxoglutarate	akg
2-phospho-4-(cytidine 5'-diphospho)-2-C-methyl-D-erythritol	2p4c2me
2-phosphoglycolate	2pglyc
2-Succinyl-6-hydroxy-2,4-cyclohexadiene-1-carboxylate	SUCCINYL-OH-CYCLOHEXADIENE-COOH
3-(4-Hydroxyphenyl)pyruvate	34hpp
3-(Imidazol-4-yl)-2-oxopropyl phosphate	imacp
3,4-dihydroxy-2-butanone 4-phosphate	db4p
3-carboxy-2-hydroxy-4-methylpentanoate	3c4mhp
3-Carboxy-3-hydroxy-4-methylpentanoate	3c3hmp
3-Dehydroquinate	3dhq
3-Dehydroshikimate	3dhsk
3-Deoxy-D-manno-octulosonate 8-phosphate	kdo8p
3-HYDROXY-ISOBUTYRATE	3-HYDROXY-ISOBUTYRATE
3-HYDROXY-ISOBUTYRYL-COA	3-HYDROXY-ISOBUTYRYL-COA
3-Methyl-2-oxobutanoate	3mob
3-Octaprenyl-4-hydroxybenzoate	3ophb
3-Phospho-D-glycerate	3pg
3-Phospho-D-glyceroyl phosphate	13dpg
3-Phosphohydroxypyruvate	3php
3-SULFINOALANINE	3sala
3-SULFINYL-PYRUVATE	3spyr
4-(1-D-Ribitylamino)-5-aminouracil	4r5au
4-(cytidine 5'-diphospho)-2-C-methyl-D-erythritol	4c2me
44-DIMETHYL-824-CHOLESTADIENOL	44-DIMETHYL-824-CHOLESTADIENOL
44-DIMETHYL-CHOLESTA-812-24-TRIENOL	44-DIMETHYL-CHOLESTA-812-24-TRIENOL
4-amino-4-deoxychorismate	4adcho
4-Aminobenzoate	4abz
4-Aminobutanoate	4abut
4-Hydroxybenzoate	4hbz
4-HYDROXY-BUTYRATE	4-HYDROXY-BUTYRATE
4-Methyl-2-oxopentanoate	4mop
4-METHYL-824-CHOLESTADIENOL	4-METHYL-824-CHOLESTADIENOL
4-Phospho-L-aspartate	4pasp
5,10-Methenyltetrahydrofolate	methf
5,10-Methylenetetrahydrofolate	mlthf
5,6,7,8-Tetrahydrofolate	thf
5-[(5-phospho-1-deoxyribulos-1-ylamino)methylideneamino]-1-(5-phosphoribosyl)imidazole-4-carboxamide	prlp
57222428-ERGOSTATETRAENOL	57222428-ERGOSTATETRAENOL
572428-ERGOSTATRIENOL	572428-ERGOSTATRIENOL
5-amino-1-(5-phospho-D-ribosyl)imidazole	air
5-Amino-1-(5-Phospho-D-ribosyl)imidazole-4-carboxamide	aicar
5-amino-1-(5-phospho-D-ribosyl)imidazole-4-carboxylate	5aizc
5-Amino-4-oxopentanoate	5aop
5-Amino-6-(5'-phosphoribitylamino)uracil	5aprbu
5-Amino-6-(5'-phosphoribosylamino)uracil	5apru
5-Formamido-1-(5-phospho-D-ribosyl)imidazole-4-carboxamide	fprica
5-Formyltetrahydrofolate	5fthf
5-Methyltetrahydrofolate	5mthf
5-O-(1-Carboxyvinyl)-3-phosphoshikimate	3psme
5-Phospho-alpha-D-ribose 1-diphosphate	prpp
5-Phospho-beta-D-ribosylamine	pram
5-phosphoribosyl-5-carboxyaminoimidazole	5caiz
6,7-Dimethyl-8-(1-D-ribityl)lumazine	dmlz
6-alpha-D-1-4-alpha-D-Glucano-Glucan	6-alpha-D-1-4-alpha-D-Glucano-Glucan
6-hydroxymethyl dihydropterin	6hmhpt
6-hydroxymethyl-dihydropterin pyrophosphate	6hmhptpp
6-Phospho-D-gluconate	6pgc
7,8-Diaminononanoate	dann
7,8-Dihydrofolate	dhf
8-Amino-7-oxononanoate	8aonn
9-mercaptodethiobiotin	CPD-5662
a-carotene	CPD1F-118
Acetaldehyde	acald
Acetate	ACET
Acetoacetyl-ACP	actACP
Acetyl-ACP	acACP
Acetyl-CoA	accoa
acetylphosphate	actp
acyl carrier protein	ACP
ACYL-ACP	ACYL-ACP
ACYL-SN-GLYCEROL-3P	ACYL-SN-GLYCEROL-3P
adenine	ade
adenosine	adn
Adenosine 3',5'-bisphosphate	pap
Adenosine 5'-phosphosulfate	aps
Adenosine-GDP-cobinamide	agdpcbi
Adenosyl cobinamide	adocbi
Adenosyl cobinamide phosphate	adocbip
adenosyl-cobyrate	adenosyl-cobyrate
adenosyl-cobyrinic-acid-a,c-diamide	adenosyl-cobyrinic-acid-a,c-diamide
ADP	adp
ADPglucose	adpglc
ADPribose	adprib
Agmatine	agm
ALA-tRNAs	ALA-tRNAs
all-trans-Octaprenyl diphosphate	octdp
alpha-D-Galactose 1-phosphate	gal1p
ALPHA-D-MANNOSYLCHITOBIO	ALPHA-D-MANNOSYLCHITOBIO
alpha-D-Ribose 1-phosphate	r1p
alpha-D-Ribose 5-phosphate	r5p
ALPHA-GLUCOSE	ALPHA-GLUCOSE
AMINO-ACETONE	AMINO-ACETONE
AMP	amp
antheraxanthin	CPD1F-131
Anthranilate	anth
apoprotein [acyl carrier protein]	apoacp
ARG-tRNAs	ARG-tRNAs
ASCORBATE	ASCORBATE
ASN-tRNAs	ASN-tRNAs
AsO43-	aso4
AsO43- (external)	aso4ext
ASP-tRNAs	ASP-tRNAs
ATP	atp
b-carotene	CPD1F-129
beta-Alanine	ala-B
BETA-HYDROXY-CIS-DELTA5-DODECENOYL-ACP	BETA-HYDROXY-CIS-DELTA5-DODECENOYL-ACP
BETA-KETO-CIS-DELTA5-DODECENOYL-ACP	BETA-KETO-CIS-DELTA5-DODECENOYL-ACP
BILIRUBIN	BILIRUBIN
BILIVERDINE	BILIVERDINE
Biotin	btn
B-KETOACYL-ACP	B-KETOACYL-ACP
b-tocohperol	b-tocopherol
C'-(3-Indolyl)-glycerol 3-phosphate	3ig3p
cAMP	camp
Carbamoyl phosphate	cbp
CARBON-DIOXIDE	co2
Carbon-dioxide (external)	co2ext
CARBON-MONOXIDE	CARBON-MONOXIDE
CARDIOLIPIN	CARDIOLIPIN
CDP	cdp
CDPDIACYLGLYCEROL	CDPDIACYLGLYCEROL
cGMP	cgmp
CH33ADO	CH33ADO
CH3-MALONATE-S-ALD	CH3-MALONATE-S-ALD
Charged-ALA-tRNAs	Charged-ALA-tRNAs
Charged-ARG-tRNAs	Charged-ARG-tRNAs
Charged-ASN-tRNAs	Charged-ASN-tRNAs
Charged-ASP-tRNAs	Charged-ASP-tRNAs
Charged-CYS-tRNAs	Charged-CYS-tRNAs
Charged-GLN-tRNAs	Charged-GLN-tRNAs
Charged-GLT-tRNAs	Charged-GLT-tRNAs
Charged-GLY-tRNAs	Charged-GLY-tRNAs
Charged-HIS-tRNAs	Charged-HIS-tRNAs
Charged-ILE-tRNAs	Charged-ILE-tRNAs
Charged-LEU-tRNAs	Charged-LEU-tRNAs
Charged-LYS-tRNAs	Charged-LYS-tRNAs
Charged-MET-tRNAs	Charged-MET-tRNAs
Charged-PHE-tRNAs	Charged-PHE-tRNAs
Charged-PRO-tRNAs	Charged-PRO-tRNAs
Charged-SER-tRNAs	Charged-SER-tRNAs
Charged-THR-tRNAs	Charged-THR-tRNAs
Charged-TRP-tRNAs	Charged-TRP-tRNAs
Charged-TYR-tRNAs	Charged-TYR-tRNAs
Charged-VAL-tRNAs	Charged-VAL-tRNAs
Chloride ion	cl
Chloride ion (external)	clext
CHLOROPHYLL-A	CHLOROPHYLL-A
CHLOROPHYLL-B	CHLOROPHYLL-B
CHLOROPHYLLIDE-A	CHLOROPHYLLIDE-A
Chorismate	chor
CIS-ACONITATE	CIS-ACONITATE
CIS-DELTA5-DODECENOYL-ACP	CIS-DELTA5-DODECENOYL-ACP
CIT	CIT
CMP	CMP
CMP-3-deoxy-D-manno-octulosonate	ckdo
Co2+	Cobalt2
Co2+ (external)	Cobalt2Ext
cob(I)yrinic-acid-a,c-diamide	cobIyrinic-acid-a,c-diamide
cob(II)yrinic-acid-a,c-diamide	cobIIyrinic-acid-a,c-diamide
Cobinamide	cbi
Coenzyme A	coa
Coproporphyrinogen III	cpppg3
CTP	CTP
cysteine	CYS
CYS-tRNAs	CYS-tRNAs
Cytidine	cytd
D-4'-Phosphopantothenate	4ppan
D-6-P-GLUCONO-DELTA-LACTONE	D-6-P-GLUCONO-DELTA-LACTONE
dADP	dadp
D-Alanine	ala-d
D-Alanyl-D-alanine	alaala
D-arabino-3-hexulose-6-P	D-arabino-3-hexulose-6-P
D-Arabinose 5-phosphate	ara5p
dATP	datp
d-carotene	CPD1F-115
dCDP	dcdp
dCMP	dcmp
dCTP	dctp
Deamino-NAD+	dnad
Deoxycytidine	dcyt
Deoxyguanosine	dgsn
Deoxyuridine	duri
Dephospho-CoA	dpcoa
D-erythro-1-(Imidazol-4-yl)glycerol 3-phosphate	eig3p
D-Erythrose 4-phosphate	e4p
Dethiobiotin	dtbt
D-Fructose	fru
D-Fructose 1,6-bisphosphate	fdp
D-Fructose 6-phosphate	f6p
dGDP	dgdp
D-Glucosamine 1-phosphate	gam1p
D-Glucosamine 6-phosphate	gam6p
D-glucose	glc-D
D-Glucose 1-phosphate	g1p
D-Glucose 6-phosphate	g6p
D-Glucose 6-phosphate	g6p-B
D-glutamate	D-GLT
D-Glycerate 2-phosphate	2pg
dGMP	dgmp
dGTP	dgtp
DIACYLGLYCEROL	DIACYLGLYCEROL
dihydrogeranylgernayl-PP	dihydrogeranylgernayl-PP
Dihydroneopterin monophosphate	dhpmp
Dihydropteroate	dhpt
DIHYDROSIROHYDROCHLORIN	2dshcl
Dihydroxyacetone	dha
Dihydroxyacetone phosphate	dhap
Dimethylallyl diphosphate	dmpp
Diphosphate	ppi
dipicolinate	dipicolinate
DIVINYL-PROTOCHLOROPHYLLIDE-A	DIVINYL-PROTOCHLOROPHYLLIDE-A
D-Lactate	lac-D
D-Mannose	man
D-Mannose 1-phosphate	man1p
D-Mannose 6-phosphate	man6p
Dolichol phosphate	dolp
dolichyl b-D-glucosyl phosphate	CPD-166
Dolichyl phosphate D-mannose	dolmanp
D-Ribulose 5-phosphate	ru5p-D
d-ribulose-1,5-p_{2}	d-ribulose-1,5-p_{2}
d-sedoheptulose-1,7-p_{2}	sbp
D-Sorbitol 6-phosphate	sbt6p
dTDP	dTDP
dTDP-4-acetamido-4,6-dideoxy-D-galactose	dtdp4aaddg
dTDP-4-amino-4,6-dideoxy-D-glucose	dtdp4addg
dTDP-4-dehydro-6-deoxy-D-glucose	dtdp4d6dg
dTDP-4-dehydro-6-deoxy-L-mannose	dtdp4d6dm
dTDPglucose	dtdpglu
dTDP-L-rhamnose	dtdprmn
dTMP	dtmp
d-tocopherol	d-tocopherol
dTTP	dTTP
dUDP	dudp
dUMP	dump
dUTP	dutp
D-Xylulose 5-phosphate	xu5p-D
EPISTEROL	EPISTEROL
ERGOSTEROL	ERGOSTEROL
ERYTHRONATE-4P	ERYTHRONATE-4P
Ethanol	etoh
ETHANOL-AMINE	ETHANOL-AMINE
FAD	fad
FADH2	fadh2
Farnesyl diphosphate	frdp
Fe2+	Fe2
Fe2+ (external)	fe2Ext
FECOSTEROL	FECOSTEROL
ferredoxin (oxidized) 2[4Fe-4S]	fdox
FERREDOXIN-MONOMER	fdred
FERRICYTOCHROME-B1	feicrmb1
ferricytochrome-c	feicrmc
FERROCYTOCHROME-B1	feocrmb1
ferrocytochrome-c	feocrmc
fMET-tRNAs	fMET-tRNAs
FMN	FMN
FORMALDEHYDE	FORMALDEHYDE
Formate	for
Fumarate	fum
gamma-L-Glutamyl-L-cysteine	glucys
g-carotene	CPD1F-126
GDP	gdp
GDP-4-dehydro-6-deoxy-D-mannose	gdpddman
GDP-4-oxo-L-fucose	gdpofuc
GDP-D-mannose	gdpmann
gdp-D-rhamnose	gdp-D-rhamnose
GDP-L-fucose	gdpfuc
GDP-L-galactose	gdpgal-L
Geranyl diphosphate	grdp
geranylgeranyl-diphosphate	GERANYLGERANYL-PP
GLN-tRNAs	GLN-tRNAs
GLT-tRNAs	GLT-tRNAs
glucosyl-(mannosyl)9-(N-acetylglucosaminyl)2-diphosphodolichol	CPD-5169
Glyceraldehyde 3-phosphate	g3p
Glycerol	glyc
Glycerol (external)	glycEXT
Glycerol 3-phosphate	glyc3p
Glycine	GLY
Glycine (external)	glyExt
Glycogens	Glycogens
Glycolaldehyde	gcald
Glycolate	glyclt
Glycolate (external)	glycltEXT
Glyoxylate	glx
GLY-tRNAs	GLY-tRNAs
GMP	gmp
g-tocopherol	g-tocopherol
GTP	gtp
H2CO3	H2CO3
H2O	H2O
H2O (external)	h2oext
H2O2	h2o2
HCl	hcl
HCO3-	HCO3
HCO3- (external)	HCO3ext
HEME_O	HEME_O
HISTIDINAL	HISTIDINAL
HIS-tRNAs	HIS-tRNAs
homogenistae	homogen
HOP-2229-ENE	HOP-2229-ENE
Hydrogen	H2
Hydrogen-ion	Hcyt
Hydrogen-ion (external)	Hext
hydrogenobyrinate	hydrogenobyrinate
hydrogenobyrinate-a,c-diamide	hydrogenobyrinate-a,c-diamide
Hydroxymethylbilane	hmbil
Hydroxypyruvate	hpyr
HYPOXANTHINE	hxan
ILE-tRNAs	ILE-tRNAs
Iminoaspartate	iasp
Indole	indole
Inosine	ins
Inosine-5’-phosphate	imp
ISOBUTYRYL-COA	ISOBUTYRYL-COA
Isochorismate	ichor
Isocitrate	icit
Isopentenyl diphosphate	ipdp
KDO	kdo
KDO-lipid IV(A)	kdolipid4
L-1-PHOSPHATIDYL-GLYCEROL	L-1-PHOSPHATIDYL-GLYCEROL
L-1-PHOSPHATIDYL-GLYCEROL-P	L-1-PHOSPHATIDYL-GLYCEROL-P
L-1-PHOSPHATIDYL-SERINE	L-1-PHOSPHATIDYL-SERINE
L-2-Amino-3-oxobutanoate	2aobut
L-Alanine	ala-l
L-Alanine (external)	alaExt
Lanosterol	lanost
L-Arginine	ARG
L-Arginine (external)	argExt
L-arogenate	l-arogenate
L-Asparagine	ASN
L-Asparagine (external)	asnExt
L-Aspartate	asp-l
L-Aspartate (external)	aspExt
L-Aspartate 4-semialdehyde	aspsa
L-Citrulline	citr-L
L-Cystathionine	cyst-L
LEU	LEU
LEU-tRNAs	LEU-tRNAs
L-galactono-1,4-lactone	L-galactono-1,4-lactone
L-GALACTOSE	gal-L
L-glutamate	GLT
L-glutamate (external)	GLTEXT
L-Glutamate 1-semialdehyde	glu1sa
L-Glutamate 5-phosphate	glu5p
L-Glutamate 5-semialdehyde	glu5sa
L-glutamine	gln-L
L-glutamine (external)	gln-LEXT
L-Histidine	HIS
L-Histidine (external)	hisExt
L-Histidinol	histd
L-Histidinol phosphate	hisp
L-Homocysteine	hcys-L
L-Homoserine	hom-L
Lipid A Disaccharide	lipidAds
L-Isoleucine	ILE
L-Isoleucine (external)	ileExt
LL-2,6-Diaminoheptanedioate	26dap-LL
L-Leucine (external)	leuExt
L-Lysine	LYS
L-Lysine (external)	lysExt
L-Metionin	MET
L-Metionin (external)	metExt
L-ornithine	orn
L-Phenylalanine	PHE
L-Phenylalanine (external)	pheExt
L-PHOSPHATIDATE	L-PHOSPHATIDATE
L-Proline	PRO
L-Proline (external)	proExt
L-Serine	SER
L-Serine (external)	serExt
L-Threonine	THR
L-Threonine (external)	thrExt
L-Tryptophan	TRP
L-Tryptophan (external)	trpExt
L-Tyrosine	TYR
L-Tyrosine (external)	tyrExt
lutein	lutein
L-valine	VAL
L-valine (external)	valExt
lycopene	lycopene
LYS-tRNAs	LYS-tRNAs
Malonyl-[acyl-carrier protein]	malACP
Malonyl-CoA	malcoa
maltodextrin	maltodextrin
Maltose	MAL
Maltotetraose	maltttr
Maltotriose	malttr
Mercury	hg
Mercury ion	hg2
meso-2,6-Diaminoheptanedioate	26dap-M
METHACRYLYL-COA	METHACRYLYL-COA
Methylglyoxal	mthgxl
MET-tRNAs	MET-tRNAs
Mg2+	Mg2
Mg2+ (external)	mg2Ext
MG-PROTOPORPHYRIN	MG-PROTOPORPHYRIN
MG-PROTOPORPHYRIN-MONOMETHYL-ESTER	MG-PROTOPORPHYRIN-MONOMETHYL-ESTER
mlthf-GLU	mlthf-GLU
Mn2+	mn2
Mn2+ (external)	mn2ext
MONO-VINYL-PROTOCHLOROPHYLLIDE-A	MONO-VINYL-PROTOCHLOROPHYLLIDE-A
Myristoyl-ACP (n-C14:0ACP)	myrsACP
N-((R)-4-Phosphopantothenoyl)-L-cysteine	4ppcys
N-(5-Phospho-D-ribosyl)anthranilate	pran
N(omega)-(L-Arginino)succinate	argsuc
N1-(5-Phospho-D-ribosyl)glycinamide	gar
N2-Acetyl-L-ornithine	acorn
N2-Formyl-N1-(5-phospho-D-ribosyl)glycinamide	fgam
N6-(1,2-Dicarboxyethyl)-AMP	dcamp
Na+	na1
Na+ (external)	na1ext
N-Acetyl-D-glucosamine 1-phosphate	acgam1p
N-Acetyl-D-glucosamine 6-phosphate	acgam6p
N-Acetyl-L-glutamate	acglu
N-Acetyl-L-glutamate 5-semialdehyde	acg5sa
N-Acetyl-L-glutamyl 5-phosphate	acg5p
N-acetylmuramoyl-L-alanyl-D-glutamyl-meso-2,6-diaminoheptane- D-alanyl-D-alanine-diphosphoundecaprenol	C5
NAD+	nad
NADH	nadh
NADP+	nadp
NADPH	nadph
N-Carbamoyl-L-aspartate	cbasp
neoxanthin	neoxanthin
NH4+	nh4
NH4+ (external)	nh4ext
Nicotinate D-ribonucleotide	nicrnt
nitrogen monoxide	NITRIC-OXIDE
NN-DIACETYLCHITOBIOSYLDIPHOSPHODOLICHO	NN-DIACETYLCHITOBIOSYLDIPHOSPHODOLICHO
NO2-	NITRITE
NO2- (external)	NITRITEEXT
NO3-	NO3
NO3- (external)	NO3ext
N-SUCCINYL-2-AMINO-6-KETOPIMELATE	N-SUCCINYL-2-AMINO-6-KETOPIMELATE
N-Succinyl-2-L-amino-6-oxoheptanedioate	sl2a6o
N-Succinyl-LL-2,6-diaminoheptanedioate	sl26da
n-succinylll-2,6-diaminopimelate	n-succinylll-2,6-diaminopimelate
O-Acetyl-L-serine	acser
OH-ACYL-ACP	OH-ACYL-ACP
OLIGOSACCHARIDE-DIPHOSPHODOLICHOL	OLIGOSACCHARIDE-DIPHOSPHODOLICHOL
O-Phospho-4-hydroxy-L-threonine	phthr
O-Phospho-L-homoserine	phom
O-Phospho-L-serine	pser-L
Orotate	orot
Orotidine 5'-phosphate	orot5p
o-Succinylbenzoate	sucbz
O-Succinylbenzoyl-CoA	sbzcoa
O-Succinyl-L-homoserine	suchms
Oxaloacetate	OA
OXALO-SUCCINATE	OXALO-SUCCINATE
Oxidized flavodoxin	OX-FLAVODOXIN
Oxidized glutathione	gthox
Oxidized rubredoxin	rubox
Oxidized thioredoxin	trdox
Oxigen molecule	O2
Oxigen molecule (external)	O2ext
P1,P4-Bis(5'-adenosyl) tetraphosphate	ap4a
p-aminobenzoate-b-D-glucopyranosyl ester	CPD-5804
Pantetheine 4'-phosphate	pan4p
Phenylpyruvate	phpyr
PHE-tRNAs	PHE-tRNAs
Phosphate	pi
Phosphate (external)	piExt
Phosphoenolpyruvate	pep
PHYTOENE	PHYTOENE
PHYTYL-PYROPHOSPHATE	PHYTYL-PYROPHOSPHATE
pimelate	pimelate
Pimeloyl-CoA	pmcoa
Porphobilinogen	ppbng
precorrin-3A	precorrin-3A
precorrin-3B	precorrin-3B
precorrin-4B	precorrin-4B
precorrin-5	precorrin-5
precorrin-5	precorrin-5
precorrin-6x	precorrin-6x
precorrin-6x	precorrin-6x
precorrin-6y	precorrin-6y
precorrin-6y	precorrin-6y
precorrin-8x	precorrin-8x
precorrin-8x	precorrin-8x
Prephenate	pphn
prephytoene diphosphate	CPD-464
Propanoyl phosphate	ppap
Propanoyl-CoA	ppcoa
Propionate	ppa
Protoheme	pheme
Protoporphyrin	ppp9
Protoporphyrinogen IX	pppg9
PRO-tRNAs	PRO-tRNAs
Putrescine	ptrc
Pyridoxal 5'-phosphate	pydx5p
Pyridoxine 5'-phosphate	pydxn5p
pyruvate	pyr
Quinolinate	quln
R-3-hydroxy-myristoyl-ACP	3hmrsACP
RED-FLAVODOXIN	RED-FLAVODOXIN
Reduced glutathione	gthrd
Reduced thioredoxin	trdrd
REDUCED-RUBREDOXIN	rubred
Riboflavin	ribflv
RIBOSE-1-ARSENATE	r1ars
S-Adenosyl-4-methylthio-2-oxobutanoate	amob
S-Adenosyl-L-homocysteine	ahcys
S-Adenosyl-L-methionine	amet
SEC-tRNAs	SEC-tRNAs
Sedoheptulose 7-phosphate	s7p
SER-tRNAs	SER-tRNAs
Shikimate	skm
Shikimate 5-phosphate	skm5p
siroheme	sheme
Sirohydrochlorin	shcl
sn-Glycero-3-phosphoethanolamine	L-1-PHOSPHATIDYL-ETHANOLAMINE
SO32-	SO3
SO42-	SO4
SO42- (external)	SO4ext
Squalene	sql
Succinate	succ
Succinic semialdehyde	sucsal
Succinyl-CoA	succoa
Sucrose	sucr
Sucrose 6-phosphate	suc6p
TDP	tdp
tetrahydrogeranylgeranyl-PP	tetrahydrogeranylgeranyl-PP
THF-L-glutamate	THF-L-glutamate
THR-tRNAs	THR-tRNAs
THYMIDINE	thymd
THYMINE	thym
TRANS-D2-ENOYL-ACP	TRANS-D2-ENOYL-ACP
TRANS-DELTA3-CIS-DELTA5-DODECENOYL-ACP	TRANS-DELTA3-CIS-DELTA5-DODECENOYL-ACP
tripolyphosphate	P3I
TRP-tRNAs	TRP-tRNAs
TYR-tRNAs	TYR-tRNAs
Ubiquinol-8	q8h2
Ubiquinone-8	q8
UDP	udp
UDP-2,3-bis(3-hydroxytetradecanoyl)glucosamine	u23ga
UDP-3-O-(3-hydroxytetradecanoyl)-D-glucosamine	u3hga
UDP-3-O-(3-hydroxytetradecanoyl)-N-acetylglucosamine	u3aga
UDP-D-glucuronate	udpglcur
UDP-D-xylose	udpxyl
UDPgalactose	udpgal
UDPglucose	udpg
UDP-N-acetyl-3-O-(1-carboxyvinyl)-D-glucosamine	uaccg
UDP-N-acetyl-D-galactosamine	UDP-N-ACETYL-GALACTOSAMINE
UDP-N-acetyl-D-glucosamine	uacgam
UDP-N-acetyl-D-mannosamine	uacmam
UDP-N-acetyl-D-mannosaminouronate	uacmamu
UDP-N-acetylmuramate	uamr
UDP-N-acetylmuramoyl-L-alanine	uama
UDP-N-acetylmuramoyl-L-alanyl-D-gamma-glutamyl-meso-2,6-diaminopimelate	ugmd
UDP-N-acetylmuramoyl-L-alanyl-D-glutamate	uamag
UDP-N-acetylmuramoyl-L-alanyl-D-glutamyl-meso-2,6-diaminopimeloyl-D-alanyl-D-alanine	ugmda
UMP	ump
Undecaprenyl diphosphate	udcpdp
Undecaprenyl diphospho N-acetyl-glucosamine	unaga
Undecaprenyl phosphate	udcpp
Undecaprenyl-diphospho N-acetylglucosamine-N-acetylmannosaminuronate-N-acetamido-4,6-dideoxy-D-galactose	unagamuf
Undecaprenyl-diphospho-N-acetylglucosamine-N-acetylmannosaminuronate	unagamu
Undecaprenyl-diphospho-N-acetylmuramoyl-L-alanyl-D-glutamyl-meso-2,6-diaminopimeloyl-D-alanyl-D-alanine	uagmda
undecaprenyl-pyrophosphoryl-MurNAc-(pentapeptide)-N-acetylglucosamine	C6
Uracil	ura
urea	urea
Uridine	uri
Uroporphyrinogen III	uppg3
UTP	utp
VAL-tRNAs	VAL-tRNAs
violaxanthin	CPD1F-133
Vitamin E	a-tocopherol
xanthine	xan
Xanthosine 5'-phosphate	xmp
z-carotene	CPD1F-98
zeaxanthin	zeaxanthin
zeinoxanthin	zeinoxanthin
ZYMOSTEROL	ZYMOSTEROL

## Sheet: Mycobacterium tuberculosis
Compound Name	Compound Abbreviation
10-Formyltetrahydrofolate	10fthf
1,2-Diacyl-sn-glycerol (dihexadecanoyl, n-C16:0)	12dgr160
3-Phospho-D-glyceroyl phosphate	13dpg
1-hexadecanoyl-sn-glycerol 3-phosphate	1hdecg3p
1-Acyl-sn-glycerol 3-phosphate (branched C19:0)	1msg3p
1-Pyrroline-5-carboxylate	1pyr5c
2,3-Dihydrodipicolinate	23dhdp
(R)-2,3-Dihydroxy-3-methylbutanoate	23dhmb
(R)-2,3-Dihydroxy-3-methylpentanoate	23dhmp
(S)-2-[5-Amino-1-(5-phospho-D-ribosyl)imidazole-4-carboxamido]succinate	25aics
2,5-Diamino-6-hydroxy-4-(5'-phosphoribosylamino)-pyrimidine	25dhpp
2,5-Diamino-6-(ribosylamino)-4-(3H)-pyrimidinone 5'-phosphate	25drapp
LL-2,6-Diaminoheptanedioate	26dap-LL
meso-2,6-Diaminoheptanedioate	26dap-M
2-Acyl-sn-glycero-3-phosphoethanolamine (n-C16:0)	2agpe160
(S)-2-Aceto-2-hydroxybutanoate	2ahbut
2-Amino-4-hydroxy-6-hydroxymethyl-7,8-dihydropteridine diphosphate	2ahhmd
2-Amino-4-hydroxy-6-hydroxymethyl-7,8-dihydropteridine	2ahhmp
1-(2-Carboxyphenylamino)-1-deoxy-D-ribulose 5-phosphate	2cpr5p
2-Dehydro-3-deoxy-D-arabino-heptonate 7-phosphate	2dda7p
2-Dehydropantoate	2dhp
2-Demethylmenaquinone 6	2dmmq6
2-Demethylmenaquinone 8	2dmmq8
2-Demethylmenaquinol 8	2dmmql8
2-Deoxy-D-ribose 1-phosphate	2dr1p
2-Isopropylmaleate	2ippm
2-Methyl-4-amino-5-hydroxymethylpyrimidine diphosphate	2mahmp
2-C-methyl-D-erythritol 4-phosphate	2me4p
2-C-methyl-D-erythritol 2,4-cyclodiphosphate	2mecdp
2-Oxobutanoate	2obut
2-phospho-4-(cytidine 5'-diphospho)-2-C-methyl-D-erythritol	2p4c2me
D-Glycerate 2-phosphate	2pg
2-Succinyl-6-hydroxy-2,4-cyclohexadiene-1-carboxylate	2shchc
3-(4-Hydroxyphenyl)pyruvate	34hpp
3',5'-Cyclic GMP	35cgmp
3-Carboxy-2-hydroxy-4-methylpentanoate	3c2hmp
3-Carboxy-3-hydroxy-4-methylpentanoate	3c3hmp
3-Carboxy-4-methyl-2-oxopentanoate	3c4mop
3-Dehydroquinate	3dhq
3-Dehydroshikimate	3dhsk
C'-(3-Indolyl)-glycerol 3-phosphate	3ig3p
3-Methyl-2-oxobutanoate	3mob
(S)-3-Methyl-2-oxopentanoate	3mop
3-Phospho-D-glycerate	3pg
3-Phosphohydroxypyruvate	3php
5-O-(1-Carboxyvinyl)-3-phosphoshikimate	3psme
4-Aminobutanoate	4abut
4-Aminobenzoate	4abz
4-amino-4-deoxychorismate	4adcho
4-Amino-5-hydroxymethyl-2-methylpyrimidine	4ahmmp
4-Amino-2-methyl-5-phosphomethylpyrimidine	4ampm
4-(cytidine 5'-diphospho)-2-C-methyl-D-erythritol	4c2me
4-Hydroxy-benzyl alcohol	4hba
4-Hydroxybenzoate	4hbz
4-hydroxybenzoyl ACP	4hbzACP
4-Hydroxy-L-threonine	4hthr
4-Methyl-5-(2-hydroxyethyl)-thiazole	4mhetz
4-Methyl-2-oxopentanoate	4mop
4-Methyl-5-(2-phosphoethyl)-thiazole	4mpetz
4-Phospho-L-aspartate	4pasp
4-Phospho-D-erythronate	4per
D-4'-Phosphopantothenate	4ppan
N-((R)-4-Phosphopantothenoyl)-L-cysteine	4ppcys
4-(1-D-Ribitylamino)-5-aminouracil	4r5au
5-amino-1-(5-phospho-D-ribosyl)imidazole-4-carboxylate	5aizc
5-Amino-4-oxopentanoate	5aop
5-Amino-6-(5'-phosphoribitylamino)uracil	5aprbu
5-Amino-6-(5'-phosphoribosylamino)uracil	5apru
5-phosphoribosyl-5-carboxyaminoimidazole	5caiz
5-Formyltetrahydrofolate	5fthf
5-Methylthioadenosine	5mta
5-Methyltetrahydrofolate	5mthf
5-Methylthio-D-ribose	5mtr
5-Oxoproline	5oxpro
6-hydroxymethyl dihydropterin	6hmhpt
6-hydroxymethyl-dihydropterin pyrophosphate	6hmhptpp
6-Phospho-D-gluconate	6pgc
6-phospho-D-glucono-1,5-lactone	6pgl
acyl carrier protein	ACP
acyl phosphatidylinositol mannoside (tuberculosis)	Ac1PIM1
acyl phosphatidylinositol mannoside di-mannose (tuberculosis)	Ac1PIM2
acyl phosphatidylinositol mannoside tri-mannose (tuberculosis)	Ac1PIM3
acyl phosphatidylinositol mannoside tetra-mannose (tuberculosis)	Ac1PIM4
di-acyl phosphatidylinositol mannoside di-mannose (tuberculosis)	Ac2PIM2
phosphatidylinositol mannoside (tuberculosis)	PIM1
phosphatidylinositol mannoside di-mannose (tuberculosis)	PIM2
phosphatidylinositol mannoside tri-mannose (tuberculosis)	PIM3
phosphatidylinositol mannoside tetra-mannose (tuberculosis)	PIM4
phosphatidylinositol mannoside penta-mannose (tuberculosis)	PIM5
phosphatidylinositol mannoside hexa-mannose (tuberculosis)	PIM6
Acetoacetyl-CoA	aacoa
Acetate	ac
Acetoacetate	acac
Acetaldehyde	acald
Acetyl-CoA	accoa
N-Acetyl-L-glutamyl 5-phosphate	acg5p
N-Acetyl-L-glutamate 5-semialdehyde	acg5sa
N-Acetyl-D-glucosamine 1-phosphate	acgam1p
N-Acetyl-D-glucosamine 6-phosphate	acgam6p
N-Acetyl-L-glutamate	acglu
O-Acetyl-L-homoserine	achms
N2-Acetyl-L-ornithine	acorn
O-Acetyl-L-serine	acser
Acetyl phosphate	actp
acetyl-cystine-bimane	acysbmn
Adenosyl cobyrinate diamide	adcobdam
adenosyl-cobyric acid	adcobhex
Adenine	ade
Oxidized adrenal ferredoxin	adfdOX
Reduced adrenal ferredoxin	adfdRD
Adenosine	adn
ADP	adp
ADPglucose	adpglc
arabinofuranose-galactofuranosyl(30)-rhamanosyl-N-acetylglucosamyl-undecaprenyl diphosphate (M tb)	agalfragund
Agmatine	agm
S-Adenosyl-L-homocysteine	ahcys
2-Amino-4-hydroxy-6-(erythro-1,2,3-trihydroxypropyl)dihydropteridine triphosphate	ahdt
5-Amino-1-(5-Phospho-D-ribosyl)imidazole-4-carboxamide	aicar
5-amino-1-(5-phospho-D-ribosyl)imidazole	air
2-Oxoglutarate	akg
beta-Alanine	ala-B
D-Alanine	ala-D
L-Alanine	ala-L
D-Alanyl-D-alanine	alaala
(S)-2-Acetolactate	alac-S
L-Alanyl-tRNA(Ala)	alatrna
S-Aminomethyldihydrolipoylprotein	alpro
S-Adenosyl-L-methionine	amet
S-Adenosylmethioninamine	ametam
AMP	amp
Anthranilate	anth
apoprotein [acyl carrier protein]	apoACP
Adenosine 5'-phosphosulfate	aps
D-Arabinose	arab-D
L-Arabinose	arab-L
arabinan complex (Mtb)	arabinan
arabinan-arabinofuranose-galactofuranosyl(30)-rhamanosyl-N-acetylglucosamyl-undecaprenyl diphosphate (M tb)	arabinanagalfragund
Arachidic acid	arach
eicosanoyl-ACP	arachACP
arachidyl coenzyme A	arachcoa
L-Arginine	arg-L
N(omega)-(L-Arginino)succinate	argsuc
5-phosphoarabinose pyrophosphate	arpp
L-Asparagine	asn-L
L-Aspartate	asp-L
L-Aspartate 4-semialdehyde	aspsa
ATP	atp
Betaine aldehyde	betald
(R)-3-Hydroxybutanoate	bhb
bimane	bmn
Calcium	ca2
cAMP	camp
N-Carbamoyl-L-aspartate	cbasp
Carbamoyl phosphate	cbp
CDP	cdp
cdp diacylglycerol (C16:0, C19:0)	cdpc16c19g
cdp diacylglycerol (C19:0, C19:0)	cdpc19c19g
CDP-1,2-dihexadecanoylglycerol	cdpdhdecg
Cys-Gly	cgly
carboxy hexacosanoyl-CoA	chexccoa
Choline	chol
chorismate	chor
Citrate	cit
L-Citrulline	citr-L
Chloride	cl
cardiolipin (dihexadecanoyl, dimethylstearoyl)	clpn160190
carboxymycobactin T (R=8 carbon, final carbon is carboxyl group)	cmcbtt
CMP	cmp
Carbon monoxide	co
Cob(I)yrinate a,c diamide	co1dam
CO2	co2
Cob(II)yrinate a,c diamide	co2dam
Coenzyme A	coa
Co2+	cobalt2
Coproporphyrinogen III	cpppg3
L-Carnitine	crn
CTP	ctp
Cu2+	cu2
L-Cysteine	cys-L
L-Cystathionine	cyst-L
Cytidine	cytd
Deoxyadenosine	dad-2
dADP	dadp
dAMP	damp
dATP	datp
3,4-dihydroxy-2-butanone 4-phosphate	db4p
Decanoate (n-C10:0)	dca
N6-(1,2-Dicarboxyethyl)-AMP	dcamp
dCDP	dcdp
dCMP	dcmp
dCTP	dctp
Deoxycytidine	dcyt
Dodecanoate (n-C12:0)	ddca
(E,E,E,E,E,E,E,Z,Z) decaprenyl phosphate	decd_tb
decaprenylphosphoryl-beta-D-arabinofuranose	decda_tb
(E,E,E,E,E,E,E,Z,Z) decaprenyl mannose phosphate	decdman1p_tb
all trans Decaprenyl diphosphate	decdp
(E,E,E,E,E,E,E,Z,Z) Decaprenyl diphosphate	decdp_tb
decaprenylphosphoryl-beta-D-5-phosphoarabinofuranose	decdpa_tb
decaprenylphosphoryl-beta-D-5-phosphoribose	decdpr_tb
decaprenylphosphoryl-beta-D-5-ribose	decdr_tb
dGDP	dgdp
dGMP	dgmp
Deoxyguanosine	dgsn
dGTP	dgtp
Dihydroxyacetone phosphate	dhap
7,8-Dihydrofolate	dhf
Dihydrolipolprotein	dhlpro
1,4-Dihydroxy-2-naphthoate	dhna
Dihydroneopterin	dhnpt
(S)-Dihydroorotate	dhor-S
Dihydroneopterin monophosphate	dhpmp
Dihydropteroate	dhpt
Deoxyinosine	din
di-methyl arachic acid	dmarach
di-methyl behenic acid	dmbhn
dimethyl lignoceric acid	dmlgnc
6,7-Dimethyl-8-(1-D-ribityl)lumazine	dmlz
Dimethylallyl diphosphate	dmpp
Deamino-NAD+	dnad
Dephospho-CoA	dpcoa
dihydrosirohydrochlorin	dscl
dTDP	dtdp
dTDP-4-dehydro-6-deoxy-D-glucose	dtdp4d6dg
dTDP-4-dehydro-6-deoxy-L-mannose	dtdp4d6dm
dTDPglucose	dtdpglu
dTDP-L-rhamnose	dtdprmn
dTMP	dtmp
dTTP	dttp
dUDP	dudp
dUMP	dump
Deoxyuridine	duri
dUTP	dutp
1-deoxy-D-xylulose 5-phosphate	dxyl5p
D-Erythrose 4-phosphate	e4p
D-erythro-1-(Imidazol-4-yl)glycerol 3-phosphate	eig3p
Ethanolamine	etha
D-Fructose 6-phosphate	f6p
Flavin adenine dinucleotide oxidized	fad
Flavin adenine dinucleotide reduced	fadh2
Formaldehyde	fald
iron(III) chelated carboxymycobactin T (R=8 carbon, final carbon is carboxyl group)	fcmcbtt
ferredoxin (oxidized) 2[4Fe-4S]	fdox
D-Fructose 1,6-bisphosphate	fdp
ferredoxin (reduced) 2[4Fe-4S]	fdred
Oxidized ferredoxin	fdxox
Reduced ferredoxin	fdxrd
Fe2+	fe2
Fe3+	fe3
N2-Formyl-N1-(5-phospho-D-ribosyl)glycinamide	fgam
Ferricytochrome c	ficytc
Iron(II) mycobactin T	fmcbtt
FMN	fmn
Ferrocytochrome c	focytc
Formate	for
Formyl-CoA	forcoa
2-(Formamido)-N1-(5-phospho-D-ribosyl)acetamidine	fpram
5-Formamido-1-(5-phospho-D-ribosyl)imidazole-4-carboxamide	fprica
Farnesyl diphosphate	frdp
fucose rhamnose rhamnose phenol phthiocerol dimycocerosate (Mtb)	frrppdima
Fumarate	fum
D-Glucose 1-phosphate	g1p
Glyceraldehyde 3-phosphate	g3p
sn-Glycero-3-phosphoethanolamine	g3pe
D-Glucose 6-phosphate	g6p
D-Galactose	gal
alpha-D-Galactose 1-phosphate	gal1p
galactofuranosyl(30)-rhamanosyl-N-acetylglucosamyl-undecaprenyl diphosphate (M tb)	galfragund
D-Glucosamine 1-phosphate	gam1p
D-Glucosamine 6-phosphate	gam6p
N1-(5-Phospho-D-ribosyl)glycinamide	gar
Glycolaldehyde	gcald
GDP	gdp
GDP-4-dehydro-6-deoxy-D-mannose	gdpddman
GDP-L-fucose	gdpfuc
GDP-D-mannose	gdpmann
Guanosine 3'-diphosphate 5'-triphosphate	gdptp
D-Glucose	glc-D
L-Glutamine	gln-L
D-Glutamate	glu-D
L-Glutamate	glu-L
L-Glutamate 1-semialdehyde	glu1sa
L-Glutamate 5-phosphate	glu5p
L-Glutamate 5-semialdehyde	glu5sa
5-L-Glutamyl-L-alanine	gluala
gamma-L-Glutamyl-L-cysteine	glucys
L-Glutamyl-tRNA(Glu)	glutrna
Glyoxylate	glx
Glycine	gly
Glycine betaine	glyb
Glycerol	glyc
Glycerol 3-phosphate	glyc3p
glycogen	glycogen
GMP	gmp
Geranyl diphosphate	grdp
Guanosine	gsn
Oxidized glutathione	gthox
Reduced glutathione	gthrd
GTP	gtp
Guanine	gua
H+	h
H2	h2
carbonic acid	h2co3
1-hydroxy-2-methyl-2-(E)-butenyl 4-diphosphate	h2mb4p
H2O	h2o
Hydrogen peroxide	h2o2
Hydrogen sulfide	h2s
hexa arabinofuranoside	harab-D
Bicarbonate	hco3
L-Homocysteine	hcys-L
Hexadecanoate (n-C16:0)	hdca
Hexadecenoate (n-C16:1)	hdcea
Hexadecenoyl-CoA (n-C16:1CoA)	hdcoa
hexacosanoate (n-C26:0)	hexc
Hexacosanoyl-CoA (n-C26:0CoA)	hexccoa
Hydrogenobyrinate a,c diamide	hgbam
Hydrogenobyrinate	hgbyr
L-Histidine	his-L
L-Histidinol phosphate	hisp
L-Histidinol	histd
Hydroxymethylbilane	hmbil
hexa-methyl octacosanoate	hmocta
hexa-methyl triacontanoic acid (C30:0, plus 6 methyl branches)	hmtria
L-Homoserine	hom-L
10 hydroxy octa-methyl tetracontatricosanoic acid (C34:0, 8 methyl-branched carbons, 1 hydroxylated carbon)	homtta
hepta-methyl dotriacontanoic acid (7 methyl branches)	hpmdtria
hepta-methyl triacontanoic acid (C30:0, plus 7 methyl branches)	hpmtria
Hypoxanthine	hxan
Iminoaspartate	iasp
Isochorismate	ichor
Isocitrate	icit
Indole-3-acetaldehyde	id3acald
L-Isoleucine	ile-L
3-(Imidazol-4-yl)-2-oxopropyl phosphate	imacp
IMP	imp
Indole	indole
Indolepyruvate	indpyr
myo-Inositol	inost
Inosine	ins
Isopentenyl diphosphate	ipdp
potassium	k
keto meroacid ACP	kmeroacidACP
cyclopropanated keto-meroacid ACP (1 cyclopropane ring)	kmeroacidcyc1ACP
cyclopropanated keto-meroacid ACP (2 cyclopropane rings)	kmeroacidcyc2ACP
cyclopropanated keto-meroacid AMP (2 cyclopropane rings)	kmeroacidcyc2AMP
keto mycolate (2 cyclopropanated rings)	kmycolate
L-Lactate	lac-L
Lactose	lcts
L-Leucine	leu-L
Lipoylprotein	lpro
L-Lysine	lys-L
methyl octadecanoate	m1ocdca
L-Malate	mal-L
Malonyl-[acyl-carrier protein]	malACP
Malonyl-CoA	malcoa
Maltose	malt
Maltoheptaose	malthp
Maltopentaose	maltpt
D-Mannose	man
D-Mannose 1-phosphate	man1p
D-Mannose 6-phosphate	man6p
methyl arachidic acid	marach
methyl behenic acid	mbhn
mycobactin S	mcbts
mycobactin T	mcbtt
Methanol	meoh
alpha meroacid ACP	meroacidACP
cyclopropanated alpha meroacid ACP (1 cyclopropane ring)	meroacidcyc1ACP
cyclopropanated alpha meroacid ACP (2 cyclopropane rings)	meroacidcyc2ACP
cyclopropanated alpha meroacid AMP (2 cyclopropane rings)	meroacidcyc2AMP
L-Methionine	met-L
5,10-Methenyltetrahydrofolate	methf
L-methionine-R-sulfoxide	metsox-R-L
L-Methionine Sulfoxide	metsox-S-L
phenolic glycolipid (Mtb)	mfrrppdima
magnesium	mg2
mannose capped hexa arabinofuranoside	mharab-D
1D-myo-Inositol 1-phosphate	mi1p-D
methyl hydroxy keto meroacid ACP (1 cyclopropane ring)	mkmeroacidACP
cyclopropanated methyl hydroxy keto meroacid ACP (1 cyclopropane ring)	mkmeroacidcyc1ACP
cyclopropanated methyl hydroxy keto meroacid AMP (1 cyclopropane ring)	mkmeroacidcyc1AMP
keto mycolate (1 cyclopropanated rings)	mkmycolate
5,10-Methylenetetrahydrofolate	mlthf
(R)-Methylmalonyl-CoA	mmcoa-R
(S)-Methylmalonyl-CoA	mmcoa-S
methoxy meroacid ACP	mmeroacidACP
cyclopropanated methoxy-meroacid ACP (1 cyclopropane ring)	mmeroacidcyc1ACP
cyclopropanated methoxy-meroacid ACP (2 cyclopropane rings)	mmeroacidcyc2ACP
cyclopropanated methoxy-meroacid AMP (2 cyclopropane rings)	mmeroacidcyc2AMP
methyl hydroxy methoxy meroacid ACP	mmmeroacidACP
cyclopropanated methyl hydroxy methoxy meroacid ACP (1 cyclopropane ring)	mmmeroacidcyc1ACP
cyclopropanated methyl hydroxy methoxy meroacid AMP (1 cyclopropane ring)	mmmeroacidcyc1AMP
methoxy mycolate (1 cyclopropanated ring)	mmmycolate
methoxy mycolate (2 cyclopropanated rings)	mmycolate
menadione	mndn
10-methylstearic acid	mocdca
maltooligosyltrehalose	motre
Magnesium protoporphyrin	mppp9
Menaquinol 6	mql6
Menaquinol 8	mql8
Menaquinone 6	mqn6
Menaquinone 8	mqn8
Malonate semialdehyde	msa
10methyl stearyoyl-ACP	mstrACP
mycolate (2 cyclopropanated rings)	mycolate
Sodium	na1
Nicotinate	nac
Nicotinamide adenine dinucleotide	nad
Nicotinamide adenine dinucleotide - reduced	nadh
Nicotinamide adenine dinucleotide phosphate	nadp
Nicotinamide adenine dinucleotide phosphate - reduced	nadph
Ammonium	nh4
Ammonium hydroxide	nh4oh
Nicotinate D-ribonucleotide	nicrnt
Nitric oxide	no
Nitrite	no2
Nitrate	no3
O2	o2
Superoxide anion	o2s
Oxaloacetate	oaa
Octanoyl-CoA (n-C8:0CoA)	occoa
octadecanoate (n-C18:0)	ocdca
octadecenoate (n-C18:1)	ocdcea
octanoate (n-C8:0)	octa
all-trans-Octaprenyl diphosphate	octdp
Octadecenoyl-CoA (n-C18:1CoA)	odecoa
2-Oxo-3-hydroxy-4-phosphobutanoate	ohpb
octa-methyl dotriacontanoic acid (C32:0 with 7 methyl branches)	omdtria
octa-methyl tetracontatricosanoic acid (C34:0, 8 methyl-branched carbons)	omtta
Ornithine	orn
Orotate	orot
Orotidine 5'-phosphate	orot5p
Oxalate	oxa
Oxalyl-CoA	oxalcoa
1,2-dihexadecanoyl-sn-glycerol 3-phosphate	pa160
1,2-sn-glycerol 3-phosphate	pa160190
1,2-sn-glycerol 3-phosphate	pa190190
Phenylacetic acid	pac
Phenylacetaldehyde	pacald
Palmitoyl-ACP (n-C16:0ACP)	palmACP
Pantetheine 4'-phosphate	pan4p
(R)-Pantoate	pant-R
Adenosine 3',5'-bisphosphate	pap
3'-Phosphoadenylyl sulfate	paps
penta-acyl trehalose	pat
phthiocerol dimycocerosate A (Mtb)	pdima
phosphatidylethanolamine (dihexadecanoyl, n-C16:0)	pe160
Phenethylamine	peamn
Phosphoenolpyruvate	pep
Peptidoglycan subunit of Escherichia coli	peptido_EC
peptidoglycan subunit (for Mycobacterium tuberculosis)	peptido_TB1
peptidoglycan subunit (for Mycobacterium tuberculosis)	peptido_TB2
Phosphatidylglycerol (dihexadecanoyl, n-C16:0)	pg160
Phosphatidylglycerol (hexadecanoyl, methylstearoyl)	pg160190
Phosphatidylglycerol (dimethylstearoyl, C19:0)	pg190
Phosphatidylglycerophosphate (dihexadecanoyl, n-C16:0)	pgp160
Phosphatidylglycerophosphate (hexadecanoyl, tuberculostearoyl, C16:0, C19:0)	pgp160190
Phosphatidylglycerophosphate (dituberculostearoyl, C19:0)	pgp190
phenol palmitic acid	phdca
phenol palmitic acid ACP	phdcaACP
phenol palmitic coenzyme A	phdcacoa
L-Phenylalanine	phe-L
Protoheme	pheme
O-Phospho-L-homoserine	phom
Phenylpyruvate	phpyr
phthiocol (oxidized)	phthcl
phthiocol (reduced)	phthclh2
phthiodolone	phthdl
phthiocerol A	phthiocerol
O-Phospho-4-hydroxy-L-threonine	phthr
Phosphate	pi
penta-methyl hexacosanoate	pmhexc
penta-methyl octacosanoate	pmocta
Palmitoyl-CoA (n-C16:0CoA)	pmtcoa
(R)-Pantothenate	pnto-R
Propionate (n-C3:0)	ppa
Porphobilinogen	ppbng
Propanoyl-CoA	ppcoa
phenol phthiocerol dimycocerosate (Mtb)	ppdima
Prephenate	pphn
phenolic phthiodiolone	pphthdl
phenolphtiocerol	pphthiocerol
Diphosphate	ppi
Protoporphyrin	ppp9
Protoporphyrinogen IX	pppg9
Inorganic triphosphate	pppi
5-Phospho-beta-D-ribosylamine	pram
N-(5-Phospho-D-ribosyl)anthranilate	pran
1-(5-Phosphoribosyl)-AMP	prbamp
1-(5-Phosphoribosyl)-ATP	prbatp
Precorrin 3 A	pre3a
Precorrin 3B	pre3b
Precorrin 4	pre4
Precorrin 5	pre5
Precorrin 6A	pre6a
Precorrin 6B	pre6b
Precorrin 8	pre8
phthiocerol precursor	prephth
phthiocerol precursor bound ACP	prephthACP
phthiocerol precursor bound coenzyme A	prephthcoa
phenolic phthiocerol precursor	prepphth
phenolic phthiocerol precursor bound ACP	prepphthACP
1-(5-Phosphoribosyl)-5-[(5-phosphoribosylamino)methylideneamino]imidazole-4-carboxamide	prfp
5-[(5-phospho-1-deoxyribulos-1-ylamino)methylideneamino]-1-(5-phosphoribosyl)imidazole-4-carboxamide	prlp
L-Proline	pro-L
5-Phospho-alpha-D-ribose 1-diphosphate	prpp
phosphatidylserine (dihexadecanoyl, n-C16:0)	ps160
Pseudouridine 5'-phosphate	psd5p
O-Phospho-L-serine	pser-L
phosphatidyl 1D myo inositol	ptd1ino160
phosphatidyl 1D myo inositol (C16:0, C19:0)	ptd1ino160190
Putrescine	ptrc
Pyruvate	pyr
Quinolinate	quln
alpha-D-Ribose 1-phosphate	r1p
alpha-D-Ribose 5-phosphate	r5p
rhamanosyl-N-acetylglucosamyl-undecaprenyl diphosphate	ragund
D-Ribulose	rbl-D
L-Ribulose	rbl-L
S-Ribosyl-L-homocysteine	rhcys
D-Ribose	rib-D
Riboflavin	ribflv
mycolate compounds (all)	rmyc
rhamnose phenol phthiocerol dimycocerosate (Mtb)	rppdima
rhamnose rhamnose phenol phthiocerol dimycocerosate (Mtb)	rrppdima
D-Ribulose 5-phosphate	ru5p-D
L-Ribulose 5-phosphate	ru5p-L
Sedoheptulose 7-phosphate	s7p
Salicylate	salc
O-Succinylbenzoyl-CoA	sbzcoa
sirohydrochlorin	scl
D-Serine	ser-D
L-Serine	ser-L
Siroheme	sheme
Shikimate	skm
Shikimate 5-phosphate	skm5p
sulfonated tetra-acyl trehalose	sl1
N-Succinyl-LL-2,6-diaminoheptanedioate	sl26da
N-Succinyl-2-L-amino-6-oxoheptanedioate	sl2a6o
Sulfite	so3
Sulfate	so4
Spermidine	spmd
Succinate semialdehyde-thiamin diphosphate anion	ssaltpp
Stearoyl-CoA (n-C18:0CoA)	stcoa
N2-Succinyl-L-arginine	sucarg
o-Succinylbenzoate	sucbz
Succinate	succ
Succinyl-CoA	succoa
N2-Succinyl-L-glutamate	sucglu
N2-Succinyl-L-glutamate 5-semialdehyde	sucgsa
O-Succinyl-L-homoserine	suchms
N2-Succinyl-L-ornithine	sucorn
Succinic semialdehyde	sucsal
tetra-methyl hexacosanoate	tamhexc
tri-methyl lignoceric acid	tamlgnc
tetra-methyl octacosanoate	tamocta
tetra-arabinofuranoside	tarab-D
L-tartrate	tartr-L
tetra-acyl trehalose	tat
Tetradecanoyl-CoA (n-C14:0CoA)	tdcoa
trehalose dimycolate (alpha mycolate + methoxymycolate)	tdm1
trehalose dimycolate (alpha mycolate + methoxymycolate)	tdm2
trehalose dimycolate (alpha mycolate + ketomycolate)	tdm3
trehalose dimycolate (alpha mycolate + methoxymycolate)	tdm4
2,3,4,5-Tetrahydrodipicolinate	thdp
5,6,7,8-Tetrahydrofolate	thf
Tetrahydrofolyl-[Glu](2)	thfglu
Thiamin	thm
Thiamin monophosphate	thmmp
Thiamine diphosphate	thmpp
L-Threonine	thr-L
Thymine	thym
Thymidine	thymd
tri-methyl behenic acid	tmbhn
tetramycolyl hexaarabinoside (tdm1 + tdm2 +tre) (Mtb)	tmha1
tetramycolyl hexaarabinoside (tdm1 + tdm3 + tre) (Mtb)	tmha2
tetramycolyl hexaarabinoside (tdm1 + tdm4 + tre) (Mtb)	tmha3
tetramycolyl hexaarabinoside (tdm2 + tdm3 + tre) (Mtb)	tmha4
tetramycolyl hexaarabinoside (tdm2 + tdm4 + tre) (Mtb)	tmha5
tetramycolyl hexaarabinoside (tdm3 + tdm4 + tre) (Mtb)	tmha6
tri-methyl hexacosanoate	tmhexc
tri-methyl lignoceric acid	tmlgnc
Oxidized thioredoxin	trdox
Reduced thioredoxin	trdrd
Trehalose	tre
alpha,alpha'-Trehalose 6-phosphate	tre6p
trehalose 2 sulfate	tres
tri-acyl trehalose	triat
tRNA(Ala)	trnaala
tRNA (Glu)	trnaglu
L-Tryptophan	trp-L
Thiosulfate	tsul
tetracosanoate (n-C24:0)	ttc
tetradecanoate (n-C14:0)	ttdca
L-Tyrosine	tyr-L
UDP-N-acetylmuramoyl-L-alanyl-D-glutamyl-L-lysine	uAgl
UDP-N-acetylmuramoyl-L-alanyl-D-glutamyl-L-lysyl-D-alanyl-D-alanine	uAgla
UDP-N-acetylmuramoyl-L-alanyl-gamma-D-glutamyl-L-lysine	uGgl
UDP-N-acetylmuramoyl-L-alanyl-gamma-D-glutamyl-L-lysyl-D-alanyl-D-alanine	uGgla
Undecaprenyl-diphospho-N-acetylmuramoyl-L-alanyl-D-glutamyl-L-lysyl-D-alanyl-D-alanine	uaAgla
Undecaprenyl-diphospho-N-acetylmuramoyl-L-alanyl-gamma-D-glutamyl-L-lysyl-D-alanyl-D-alanine	uaGgla
Undecaprenyl-diphospho-N-acetylmuramoyl-(N-acetylglucosamine)-L-alanyl-D-glutamyl-L-lysyl-D-alanyl-D-alanine	uaaAgla
Undecaprenyl-diphospho-N-acetylmuramoyl-(N-acetylglucosamine)-L-alanyl-D-glutaminyl-L-lysyl-D-alanyl-D-alanine	uaaAgtla
Undecaprenyl-diphospho-N-acetylmuramoyl-(N-acetylglucosamine)-L-alanyl-gamma-D-glutamyl-L-lysyl-D-alanyl-D-alanine	uaaGgla
Undecaprenyl-diphospho-N-acetylmuramoyl-(N-acetylglucosamine)-L-alanyl-D-isoglutaminyl-L-lysyl-D-alanyl-D-alanine	uaaGgtla
Undecaprenyl-diphospho-N-acetylmuramoyl-(N-acetylglucosamine)-L-ala-D-glu-meso-2,6-diaminopimeloyl-D-ala-D-ala	uaagmda
Undecaprenyl-diphospho-N-acetylmuramoyl-(N-acetylglucosamine)-L-alanyl-D-glutaminyl-meso-2,6-diaminopimeloyl-D-alanyl-D-alanine	uaagtmda
UDP-N-acetyl-3-O-(1-carboxyvinyl)-D-glucosamine	uaccg
UDP-N-acetyl-D-glucosamine	uacgam
Undecaprenyl-diphospho-N-acetylmuramoyl-L-alanyl-D-glutamyl-meso-2,6-diaminopimeloyl-D-alanyl-D-alanine	uagmda
UDP-N-acetylmuramoyl-L-alanine	uama
UDP-N-acetylmuramoyl-L-alanyl-D-glutamate	uamag
UDP-N-acetylmuramate	uamr
Undecaprenyl diphosphate	udcpdp
Undecaprenyl phosphate	udcpp
UDP	udp
UDPglucose	udpg
UDPgalactose	udpgal
UDP-D-galacto-1,4-furanose	udpgalfur
UDP-D-glucuronate	udpglcur
Undecaprenyl-diphospho-N-glycolylmuramoyl-(N-acetylglucosamine)-L-ala-D-glu-meso-2,6-diaminopimeloyl-D-ala-D-ala	ugagmda
Undecaprenyl-diphospho-N-glycolylmuramoyl-L-alanyl-D-glutamyl-meso-2,6-diaminopimeloyl-D-alanyl-D-alanine	ugggmda
UDP-N-glycolylmuramoyl-L-alanyl-D-gamma-glutamyl-meso-2,6-diaminopimelate	uggmd
UDP-N-glycolylmuramoyl-L-alanyl-D-glutamyl-meso-2,6-diaminopimeloyl-D-alanyl-D-alanine	uggmda
UDP-N-glycolylmuramoyl-L-alanine	ugma
UDP-N-glycolylmuramoyl-L-alanyl-D-glutamate	ugmag
UDP-N-acetylmuramoyl-L-alanyl-D-gamma-glutamyl-meso-2,6-diaminopimelate	ugmd
UDP-N-acetylmuramoyl-L-alanyl-D-glutamyl-meso-2,6-diaminopimeloyl-D-alanyl-D-alanine	ugmda
UDP-N-glycolylmuramate	ugmr
UMP	ump
Undecaprenyl diphospho N-acetyl-glucosamine	unaga
Uroporphyrinogen III	uppg3
Uracil	ura
Urea	urea
Uridine	uri
UTP	utp
L-Valine	val-L
Xanthine	xan
Xanthosine 5'-phosphate	xmp
Xanthosine	xtsn
D-Xylulose 5-phosphate	xu5p-D
D-Xylose	xyl-D

[truncated: 1 more sheets: Minimal metabolism]
