# Supplementary material for: Computational identification of obligatorily autocatalytic replicators embedded in metabolic networks
Source: Genome Biol. 2008 Mar 10;9(3):R51. doi: 10.1186/gb-2008-9-3-r51 (PMC2397503; doi:10.1186/gb-2008-9-3-r51)
Supplement: Additional data file 3 — The separate worksheets lists are: 1, the metabolites involved in the metabolic reconstruction, with their abbreviations and identifier used in the MetaCyc database; 2, the reactions with reaction ID, pathway, EC number and references; 3, the metabolites that cannot be produced in the network (dead end metabolites); 4, the reactions that were left out from the metabolic network, and the reason for the exclusion; and 5, the references and notes for the worksheets. [file gb-2008-9-3-r51-S3.xls]

## Sheet: Metabolites
Compound abb.	Compound Name	Compound ID
10fthf	10-Formyltetrahydrofolate	10-FORMYL-THF
12-BIS4-HYDROXY-3-METHOXYPHENYLETHYLE	1,2-bis(4-hydroxy-3-methoxyphenyl)ethylene	12-BIS4-HYDROXY-3-METHOXYPHENYLETHYLE
13dpg	3-Phospho-D-glyceroyl phosphate	DPG
1-4-alpha-D-Glucan{n}	1-4-alpha-D-Glucan	1-4-alpha-D-Glucan
1-4-alpha-D-Glucan{n-1}	1-4-alpha-D-Glucan	1-4-alpha-D-Glucan
14-DICHLOROBENZENE	1,4-dichlorobenzene	14-DICHLOROBENZENE
14-DICHLOROBENZENE-DIHYDRODIOL	1,4-dichlorobenzene dihydrodiol	14-DICHLOROBENZENE-DIHYDRODIOL
15dap	1,5-Diaminopentane	CADAVERINE
18-DIAZACYCLOTETRADECANE-29-DIONE	1,8-diazacyclotetradecane-2,9-dione	18-DIAZACYCLOTETRADECANE-29-DIONE
1-AMINO-PROPAN-2-OL	1-amino-propan-2-ol	1-AMINO-PROPAN-2-OL
1-AMINO-PROPAN-2-ONE-3-PHOSPHATE	1-amino-propan-2-one-3-phosphate	1-AMINO-PROPAN-2-ONE-3-PHOSPHATE
1-CHLORO-24-DINITROBENZENE	1-chloro-2,4-dinitrobenzene	1-CHLORO-24-DINITROBENZENE
1p3h5c	L-1-Pyrroline-3-hydroxy-5-carboxylate	PYRROLINE-HYDROXY-CARBOXYLATE
1pyr5c	1-Pyrroline-5-carboxylate	l-delta(1)-pyrroline_5-carboxylate
2,3-dihydroxytoluene	2,3-dihydroxytoluene	CPD-111
23dhdp	2,3-Dihydrodipicolinate	2,3-dihydrodipicolinate
23dhmb	(R)-2,3-Dihydroxy-3-methylbutanoate	DIOH-ISOVALERATE
23dhmp	(R)-2,3-Dihydroxy-3-methylpentanoate	1-KETO-2-METHYLVALERATE
24R-24-METHYLCYCLOARTA-825-DIEN-3-BET	(24R)-24-methylcycloarta-25-en-3-b-ol	24R-24-METHYLCYCLOARTA-825-DIEN-3-BET
25aics	(S)-2-[5-Amino-1-(5-phospho-D-ribosyl)imidazole-4-carboxamido]succinate	P-RIBOSYL-4-SUCCCARB-AMINOIMIDAZOLE
25-DICHLORO-CISCIS-MUCONATE	2,5-dichloro-cis,cis-muconate	25-DICHLORO-CISCIS-MUCONATE
25drapp	2,5-Diamino-6-(ribosylamino)-4-(3H)-pyrimidinone 5'-phosphate	DIAMINO-OH-PHOSPHORIBOSYLAMINO-PYR
26dap-LL	LL-2,6-Diaminoheptanedioate	LL-DIAMINOPIMELATE
26dap-M	meso-2,6-Diaminoheptanedioate	MESO-DIAMINOPIMELATE
2ahbut	(S)-2-Aceto-2-hydroxybutanoate	2-ACETO-2-HYDROXY-BUTYRATE
2-AMINO-4-OXO-4-ALPHA-HYDROXY-	2-amino-4-oxo-4-a-hydroxy-6-(erythro-1',2',3'-trihydroxypropyl)-5,6, 7,8-tetrahydroxypterin	2-AMINO-4-OXO-4-ALPHA-HYDROXY-
2-AMINO-4-OXO-6-123-TRIHYDROXYPROP	2-amino-4-oxo-6-(1',2',3'-trihydroxypropyl)-diquinoid-7,8-dihydroxypterin	2-AMINO-4-OXO-6-123-TRIHYDROXYPROP
2aobut	L-2-Amino-3-oxobutanoate	AMINO-OXOBUT
2-CHLOROMALEYLACETATE	2-chloromaleylacetate	2-CHLOROMALEYLACETATE
2-CHLORO-TRANS-DIENELACTONE	2-chloro-trans-dienelactone	2-CHLORO-TRANS-DIENELACTONE
2cpr5p	1-(2-Carboxyphenylamino)-1-deoxy-D-ribulose 5-phosphate	CARBOXYPHENYLAMINO-DEOXYRIBULOSE-P
2dda7p	2-Dehydro-3-deoxy-D-arabino-heptonate 7-phosphate	3-DEOXY-D-ARABINO-HEPTULOSONATE-7-P
2dhp	2-Dehydropantoate	2-DEHYDROPANTOATE
2dmmq8	2-Demethylmenaquinone 8	DEMETHYLMENAQUINONE
2dr1p	2-Deoxy-D-ribose 1-phosphate	DEOXY-RIBOSE-1P
2dr5p	2-Deoxy-D-ribose 5-phosphate	DEOXY-RIBOSE-5P
2dshcl		DIHYDROSIROHYDROCHLORIN
2H6OH2-4DIENOATE	cis,cis-2-hydroxy-6-oxohepta-2,4-dienoate	2H6OH2-4DIENOATE
2-hydroxypenta-2,4-dienoate	2-hydroxypenta-2,4-dienoate	CPD-6761
2me4p	2-C-methyl-D-erythritol 4-phosphate
2mecdp	2-C-methyl-D-erythritol 2,4-cyclodiphosphate
2-METHYL-PROPANOYL-DIHYDROLIPOYL-E2	dihydrolipoyllysine-residue (2-methylpropanoyl)transferase] S-(2-methylpropanoyl)dihydrolipoyllysine	2-METHYL-PROPANOYL-DIHYDROLIPOYL-E2
2obut	2-Oxobutanoate	2-OXOBUTANOATE
2ohph	2-Octaprenyl-6-hydroxyphenol	2-OCTAPRENYL-6-HYDROXYPHENOL
2ombzl	2-Octaprenyl-6-methoxy-1,4-benzoquinol	OCTAPRENYL-METHOXY-BENZOQUINONE
2omhmbl	2-Octaprenyl-3-methyl-5-hydroxy-6-methoxy-1,4-benzoquinol	OCTAPRENYL-METHYL-OH-METHOXY-BENZQ
2ommbl	2-Octaprenyl3-methyl-6-methoxy- 1,4-benzoquinol	OCTAPRENYL-METHYL-METHOXY-BENZQ
2omph	2-Octaprenyl-6-methoxyphenol	2-OCTAPRENYL-6-METHOXYPHENOL
2oph	2-Octaprenylphenol	2-OCTAPRENYLPHENOL
2-Oxo-Acids	2-Oxo-Acids	2-Oxo-Acids
2p4c2me	2-phospho-4-(cytidine 5'-diphospho)-2-C-methyl-D-erythritol
2pg	D-Glycerate 2-phosphate	2-PG
2pglyc	2-phosphoglycolate	CPD-67
34hpp	3-(4-Hydroxyphenyl)pyruvate	P-HYDROXY-PHENYLPYRUVATE
36-DICHLOROCATECHOL	3,6-Dichloro-1,2-benzenediol	36-DICHLOROCATECHOL
3c3hmp	3-Carboxy-3-hydroxy-4-methylpentanoate	3-CARBOXY-3-HYDROXY-ISOCAPROATE
3c4mhp	3-carboxy-2-hydroxy-4-methylpentanoate	2-D-THREO-HYDROXY-3-CARBOXY-ISOCAPROATE
3-CYANOPYRIDINE	3-cyanopyridine	3-CYANOPYRIDINE
3dhq	3-Dehydroquinate	DEHYDROQUINATE
3dhsk	3-Dehydroshikimate	3-DEHYDRO-SHIKIMATE
3hmrsACP	R-3-hydroxy-myristoyl-ACP	3-OHMYRISTOYL-ACP
3-HYDROXY-ISOBUTYRATE	3-hydroxy-isobutyrate	3-HYDROXY-ISOBUTYRATE
3-HYDROXY-ISOBUTYRYL-COA	3-hydroxy-isobutyryl-CoA	3-HYDROXY-ISOBUTYRYL-COA
3ig3p	C'-(3-Indolyl)-glycerol 3-phosphate	INDOLE-3-GLYCEROL-P
3-KETOACYL-COA	3-ketoacyl-CoA	3-KETOACYL-COA
3-KETO-ADIPATE	3-ketoadipate	3-KETO-ADIPATE
3mob	3-Methyl-2-oxobutanoate	2-KETO-ISOVALERATE
3mop	(S)-3-Methyl-2-oxopentanoate	2-KETO-3-METHYL-VALERATE
3ophb	3-Octaprenyl-4-hydroxybenzoate	3-OCTAPRENYL-4-HYDROXYBENZOATE
3pg	3-Phospho-D-glycerate	G3P
3php	3-Phosphohydroxypyruvate	3-P-HYDROXYPYRUVATE
3psme	5-O-(1-Carboxyvinyl)-3-phosphoshikimate	3-ENOLPYRUVYL-SHIKIMATE-5P
3sala	3-sulphino-L-alanine	3-SULFINOALANINE
3spyr	3-sulfinyl-pyruvate	3-SULFINYL-PYRUVATE
44-DIMETHYL-824-CHOLESTADIENOL	4,4-dimethylzymosterol	44-DIMETHYL-824-CHOLESTADIENOL
44-DIMETHYL-CHOLESTA-812-24-TRIENOL	4,4-dimethyl-5-a-cholesta-8,14,24-trien-3-b-ol	44-DIMETHYL-CHOLESTA-812-24-TRIENOL
4abut	4-Aminobutanoate	4-AMINO-BUTYRATE
4abz	4-Aminobenzoate	P-AMINO-BENZOATE
4adcho	4-amino-4-deoxychorismate	4-AMINO-4-DEOXYCHORISMATE
4c2me	4-(cytidine 5'-diphospho)-2-C-methyl-D-erythritol
4-CARBOXYMETHYLENEBUT-2-EN-4-OLIDE	4-carboxymethylenebut-2-en-4-olide	4-CARBOXYMETHYLENEBUT-2-EN-4-OLIDE
4h2oglt	4-Hydroxy-2-oxoglutarate	D-4-HYDROXY-2-KETO-GLUTARATE
4h2opntn	4-Hydroxy-2-oxopentanoate	4-HYDROXY-2-KETOVALERATE
4hbz	4-Hydroxybenzoate	4-hydroxybenzoate
4hglusa		L-4-Hydroxyglutamate semialdehyde
4hpro-LT	trans-4-Hydroxy-L-proline	L-4-HYDROXY-PROLINE
4-hydroxyaniline	4-hydroxyaniline	CPD-259
4-HYDROXY-BUTYRATE	4-hydroxybutyrate	4-HYDROXY-BUTYRATE
4-METHYL-824-CHOLESTADIENOL	4-a-methyl zymosterol	4-METHYL-824-CHOLESTADIENOL
4-METHYLCATECHOL	4-methylcatechol	4-METHYLCATECHOL
4mop	4-Methyl-2-oxopentanoate	2K-4CH3-PENTANOATE
4pasp	4-Phospho-L-aspartate	L-BETA-ASPARTYL-P
4ppan	D-4'-Phosphopantothenate	D-4'-Phosphopantothenate
4ppcys	N-((R)-4-Phosphopantothenoyl)-L-cysteine	N-((R)-4-Phosphopantothenoyl)-L-cysteine
4r5au	4-(1-D-Ribitylamino)-5-aminouracil	AMINO-RIBOSYLAMINO-1H-3H-PYR-DIONE
4-TOLUENESULFONATE	4-toluenesulfonate	4-TOLUENESULFONATE
57222428-ERGOSTATETRAENOL	5,7,22,24(28)-ergostatetraenol	57222428-ERGOSTATETRAENOL
572428-ERGOSTATRIENOL	5,7,24(28)-ergostatrienol	572428-ERGOSTATRIENOL
5aizc	5-amino-1-(5-phospho-D-ribosyl)imidazole-4-carboxylate	PHOSPHORIBOSYL-CARBOXY-AMINOIMIDAZOLE
5aop	5-Amino-4-oxopentanoate	5-AMINO-LEVULINATE
5aprbu	5-Amino-6-(5'-phosphoribitylamino)uracil	CPD-1086
5apru	5-Amino-6-(5'-phosphoribosylamino)uracil	CPD-602
5caiz	5-phosphoribosyl-5-carboxyaminoimidazole	CPD0-181
5fthf	5-Formyltetrahydrofolate	5-FORMYL-THF
5-L-GLUTAMYL-L-AMINO-ACID	(5-L-glutamyl)-L-amino acid	5-L-GLUTAMYL-L-AMINO-ACID
5-L-GLUTAMYL-PEPTIDE	(5-L-glutamyl)-L-peptide	5-L-GLUTAMYL-PEPTIDE
5-methyltetrahydropteroyltri-L-glutamate	5-methyltetrahydropteroyltri-L-glutamate	CPD-1302
5mthf	5-Methyltetrahydrofolate	5-METHYL-THF
5-OXOPROLINE	5-oxoproline	5-OXOPROLINE
6-alpha-D--1-4-alpha-D-Glucano--Glucan	6-alpha-D-1-4-alpha-D-Glucano-Glucan	6-alpha-D--1-4-alpha-D-Glucano--Glucan
6-aminohexanoate	6-aminohexanoate	CPD-884
6hmhpt	6-hydroxymethyl dihydropterin	AMINO-OH-HYDROXYMETHYL-DIHYDROPTERIDINE
6hmhptpp	6-hydroxymethyl-dihydropterin pyrophosphate	DIHYDROPTERIN-CH2OH-PP
6-OXO-HEXANOATE	6-oxohexanoate	6-OXO-HEXANOATE
6pgc	6-Phospho-D-gluconate	CPD-2961
8aonn	8-Amino-7-oxononanoate	8-AMINO-7-OXONONANOATE
acACP	Acetyl-ACP	ACETYL-ACP
acald	Acetaldehyde	ACETALD
accoa	Acetyl-CoA	ACETYL-COA
acd	6-aminohexanoate cyclic dimer	CPD-3921
ACET	Acetate	ACET
acg5p	N-Acetyl-L-glutamyl 5-phosphate	N-ACETYL-GLUTAMYL-P
acg5sa	N-Acetyl-L-glutamate 5-semialdehyde	N-ACETYLGLUTAMATE_SEMIALDEHYDE
acgam1p	N-Acetyl-D-glucosamine 1-phosphate	N-ACETYL-D-GLUCOSAMINE-1-P
acgam6p	N-Acetyl-D-glucosamine 6-phosphate	N-ACETYL-D-GLUCOSAMINE-6-P
acglu	N-Acetyl-L-glutamate	ACETYL-GLU
acmana	N-Acetyl-D-mannosamine	N-ACETYL-D-MANNOSAMINE
acmanap	N-Acetyl-D-mannosamine 6-phosphate	N-ACETYL-D-MANNOSAMINE-6P
acnam	N-Acetylneuraminate	N-ACETYLNEURAMINATE
acorn	N2-Acetyl-L-ornithine	N-ALPHA-ACETYLORNITHINE
ACP	acyl carrier protein	ACP
ACRYLAMIDE	acrylamide	ACRYLAMIDE
ACRYLATE	acrylate	ACRYLATE
ACRYLONITRILE	acrylonitrile	ACRYLONITRILE
acser	O-Acetyl-L-serine	ACETYLSERINE
actACP	Acetoacetyl-ACP	ACETOACETYL-S-ACP
actp	acetylphosphate	ACETYL-P
ACYL-ACP	acyl-ACP	ACYL-ACP
ACYL-COA	acyl-CoA	ACYL-COA
ACYL-SN-GLYCEROL-3P	acyl-SN-glycerol-3P	ACYL-SN-GLYCEROL-3P
ade	adenine	ADENINE
adenosyl-cobyrate	adenosyl-cobyrate	CPD-691
adenosyl-cobyrinic-acid-a,c-diamide	adenosyl-cobyrinic-acid-a,c-diamide	CPD-690
ADIPATE	adipate	ADIPATE
adn	adenosine	ADENOSINE
adocbi	Adenosyl cobinamide	ADENOSYLCOBINAMIDE
adocbip	Adenosyl cobinamide phosphate	ADENOSYLCOBINAMIDE-P
adocbl	Adenosylcobalamin	ADENOSYLCOBALAMIN
adp	ADP	ADP
adpglc	ADPglucose	ADP-D-GLUCOSE
adprib	ADPribose	ADPribose
agdpcbi	Adenosine-GDP-cobinamide	ADENOSYLCOBINAMIDE-GDP
agm	Agmatine	AGMATHINE
ahcys	S-Adenosyl-L-homocysteine	ADENOSYL-HOMO-CYS
ahdt	2-Amino-4-hydroxy-6-(erythro-1,2,3-trihydroxypropyl)dihydropteridine triphosphate	DIHYDRONEOPTERIN-P3
aicar	5-Amino-1-(5-Phospho-D-ribosyl)imidazole-4-carboxamide	AICAR
air	5-amino-1-(5-phospho-D-ribosyl)imidazole	5-PHOSPHORIBOSYL-5-AMINOIMIDAZOLE
akg	2-Oxoglutarate	2-KETOGLUTARATE
alaala	D-Alanyl-D-alanine	D-ALA-D-ALA
ala-B	beta-Alanine	B-ALANINE
alac-S	(S)-2-Acetolactate	2-ACETO-LACTATE
ala-d	D-Alanine	D-ALANINE
alaExt	L-Alanine (external)
ala-l	L-Alanine	L-ALPHA-ALANINE
ALA-tRNAs	ALA-tRNAs	ALA-tRNAs
A-LIPID-HYDROPEROXIDE	a lipid hydroperoxide	A-LIPID-HYDROPEROXIDE
alltn	allantoin	ALLANTOIN
alltt	Allantoate	ALLANTOATE
ALPHA-D-MANNOSYLCHITOBIO	mannosyl-(N-acetylglucosaminyl)2-diphosphodolicho	ALPHA-D-MANNOSYLCHITOBIO
ALPHA-GLUCOSE	a-D-glucose	ALPHA-GLUCOSE
ALPHA-RIBAZOLE	a-ribazole	ALPHA-RIBAZOLE
ALPHA-RIBAZOLE-5-P	a-ribazole-5'-P	ALPHA-RIBAZOLE-5-P
amet	S-Adenosyl-L-methionine	S-ADENOSYLMETHIONINE
AMINO-ACETONE	aminoacetone	AMINO-ACETONE
AMINOMETHYLDIHYDROLIPOYL-GCVH	H-protein-S-(aminomethyldihydrolipoyl)lysine	AMINOMETHYLDIHYDROLIPOYL-GCVH
AMINO-PARATHION	amino-parathion	AMINO-PARATHION
amob	S-Adenosyl-4-methylthio-2-oxobutanoate	S-ADENOSYL-4-METHYLTHIO-2-OXOBUTANOATE
amp	AMP	AMP
anth	Anthranilate	ANTHRANILATE
ap4a	P1,P4-Bis(5'-adenosyl) tetraphosphate	ADENOSYL-P4
apam	S-acetyldihydrolipoamide	S-ACETYLDIHYDROLIPOAMIDE
A-PHOSPHOPROTEIN	a phosphoprotein	A-PHOSPHOPROTEIN
apoacp	apoprotein [acyl carrier protein]	ACP-MONOMER
aps	Adenosine 5'-phosphosulfate	APS
ara5p	D-Arabinose 5-phosphate	D-Arabinose 5-phosphate
ARG	L-Arginine	ARG
argExt	L-Arginine (external)
argsuc	N(omega)-(L-Arginino)succinate	L-ARGININO-SUCCINATE
ARG-tRNAs	ARG-tRNAs	ARG-tRNAs
ASCORBATE	ascorbate	ASCORBATE
ASN	L-Asparagine	ASN
asnExt	L-Asparagine (external)
ASN-tRNAs	ASN-tRNAs	ASN-tRNAs
aso3	arsenite	CPD-763
aso4	AsO43-	ARSENATE
aso4ext	AsO43- (external)
aspExt	L-Aspartate (external)
asp-l	L-Aspartate	L-ASPARTATE
aspsa	L-Aspartate 4-semialdehyde	L-ASPARTATE-SEMIALDEHYDE
ASP-tRNAs	ASP-tRNAs	ASP-tRNAs
a-tocopherol	Vitamin E	alfa-tocoherol
atp	ATP	ATP
BCCP-BIOTIN	biotin carboxyl carrier protein	BCCP-BIOTIN
BCCP-BIOTIN-CO2	carboxy-biotin carboxyl carrier protein	BCCP-BIOTIN-CO2
BCCP-CPLX	biotin carboxyl carrier protein (dimer)	BCCP-CPLX
BCCP-MONOMER	BCCP (monomer)	BCCP-MONOMER
BENZENE	benzene	BENZENE
BENZENESULFONATE	benzenesulfonate	BENZENESULFONATE
BENZOATE	benzoate	BENZOATE
BENZOYLCOA	benzoyl-CoA	BENZOYLCOA
BETA-HYDROXY-CIS-DELTA5-DODECENOYL-ACP	beta-hydroxy-cis-d5-dodecenoyl-ACP	BETA-HYDROXY-CIS-DELTA5-DODECENOYL-ACP
BETA-HYDROXYDECANOYL-ACP	b-hydroxydecanoyl-ACP	BETA-HYDROXYDECANOYL-ACP
BETA-KETO-CIS-DELTA5-DODECENOYL-ACP	b-keto-cis-d5-dodecenoyl-ACP	BETA-KETO-CIS-DELTA5-DODECENOYL-ACP
Beta-Lactams	b-Lactams	Beta-Lactams
BILIRUBIN	bilirubin	BILIRUBIN
BILIVERDINE	biliverdine	BILIVERDINE
B-KETOACYL-ACP	b-ketoacyl-ACP	B-KETOACYL-ACP
btn	Biotin	BIOTIN
b-tocopherol	b-tocohperol
C3	UDP-N-acetylmuramoyl-L-alanyl-D-glutamyl-L-lysyl-D-alanyl-D-alanine	C3
C4	N-acetylmuramoyl-L-alanyl-D-glutamyl-L-lysyl- D-alanyl-D-alanine-diphosphoundecaprenol	C4
C5	N-acetylmuramoyl-L-alanyl-D-glutamyl-meso-2,6-diaminoheptane- D-alanyl-D-alanine-diphosphoundecaprenol	C5
C6	undecaprenyl-pyrophosphoryl-MurNAc-(pentapeptide)-N-acetylglucosamine	C6
camp	cAMP	CAMP
CARBAMATE	carbamate	CARBAMATE
CARBON-MONOXIDE	CO	CARBON-MONOXIDE
CARDIOLIPIN	cardiolipin	CARDIOLIPIN
CARNITINE	carnitine	CARNITINE
CATECHOL	catechol	CATECHOL
cbasp	N-Carbamoyl-L-aspartate	CARBAMYUL-L-ASPARTATE
cbi	Cobinamide	COBINAMIDE
cbl1	Cob(I)alamin	COB-I-ALAMIN
cbp	Carbamoyl phosphate	CARBAMOYL-P
cdp	CDP	CDP
CDP-CHOLINE	CDP-choline	CDP-CHOLINE
CDPDIACYLGLYCEROL	CDP-diacyl-glycerol	CDPDIACYLGLYCEROL
CDP-ETHANOLAMINE	CDP-ethanolamine	CDP-ETHANOLAMINE
cdpg	CPD-D-glucose	CDP-D-GLUCOSE
CERAMIDE	ceramide	CERAMIDE
cgmp	cGMP	cGMP
CH33ADO	5'-deoxyadenosine	CH33ADO
CH3-MALONATE-S-ALD	methylmalonate-semialdehyde	CH3-MALONATE-S-ALD
CH4	CH4	CH4
Charged-ALA-tRNAs	Charged-ALA-tRNAs	Charged-ALA-tRNAs
Charged-ARG-tRNAs	Charged-ARG-tRNAs	Charged-ARG-tRNAs
Charged-ASN-tRNAs	Charged-ASN-tRNAs	Charged-ASN-tRNAs
Charged-ASP-tRNAs	Charged-ASP-tRNAs	Charged-ASP-tRNAs
Charged-CYS-tRNAs	Charged-CYS-tRNAs	Charged-CYS-tRNAs
Charged-GLN-tRNAs	Charged-GLN-tRNAs	Charged-GLN-tRNAs
Charged-GLT-tRNAs	Charged-GLT-tRNAs	Charged-GLT-tRNAs
Charged-GLY-tRNAs	Charged-GLY-tRNAs	Charged-GLY-tRNAs
Charged-HIS-tRNAs	Charged-HIS-tRNAs	Charged-HIS-tRNAs
Charged-ILE-tRNAs	Charged-ILE-tRNAs	Charged-ILE-tRNAs
Charged-LEU-tRNAs	Charged-LEU-tRNAs	Charged-LEU-tRNAs
Charged-LYS-tRNAs	Charged-LYS-tRNAs	Charged-LYS-tRNAs
Charged-MET-tRNAs	Charged-MET-tRNAs	Charged-MET-tRNAs
Charged-PHE-tRNAs	Charged-PHE-tRNAs	Charged-PHE-tRNAs
Charged-PRO-tRNAs	Charged-PRO-tRNAs	Charged-PRO-tRNAs
Charged-SEC-tRNAs	Charged-SEC-tRNAs	Charged-SEC-tRNAs
Charged-SER-tRNAs	Charged-SER-tRNAs	Charged-SER-tRNAs
Charged-THR-tRNAs	Charged-THR-tRNAs	Charged-THR-tRNAs
Charged-TRP-tRNAs	Charged-TRP-tRNAs	Charged-TRP-tRNAs
Charged-TYR-tRNAs	Charged-TYR-tRNAs	Charged-TYR-tRNAs
Charged-VAL-tRNAs	Charged-VAL-tRNAs	Charged-VAL-tRNAs
CHLOROPHYLL-A	chlorophyll A	CHLOROPHYLL-A
CHLOROPHYLL-B	chlorophyll B	CHLOROPHYLL-B
CHLOROPHYLLIDE-A	chlorophyllide A	CHLOROPHYLLIDE-A
CHOLINE	choline	CHOLINE
choline-sulfate	choline sulfate	CPD-543
chor	Chorismate	CHORISMATE
CIS-ACONITATE	cis-aconitate	CIS-ACONITATE
CIS-DELTA3-DECENOYL-ACP	cis-d3-decenoyl-ACP	CIS-DELTA3-DECENOYL-ACP
CIS-DELTA3-ENOYL-COA	cis-d3-enoyl-CoA	CIS-DELTA3-ENOYL-COA
CIT	citrate	CIT
citr-L	L-Citrulline	L-CITRULLINE
ckdo	CMP-3-deoxy-D-manno-octulosonate	CMP-KDO
cl	Chloride ion	CL-
clext	Chloride ion (external)
cmp	CMP	CMP
co2	CO2	CARBON-DIOXIDE
co2ext	Carbon-dioxide (external)
coa	Coenzyme A	CO-A
CoB	Coenzyme B	CPD-1281
cob(I)yrinic-acid-a,c-diamide	cob(I)yrinic-acid-a,c-diamide	CPD-694
cobalt2	Co2+	CO+2
Cobalt2Ext	Co2+ (external)
cobIIyrinic-acid-a,c-diamide	cob(II)yrinic-acid-a,c-diamide	CPD-689
CoM	Coenzyme M	CoM
CoM-S-S-CoB	CoM-CoB heterodisulfide	CPD-1282
CPD-112	m-cresol	CPD-112
CPD-166	dolichyl b-D-glucosyl phosphate	CPD-166
CPD-18	linoleoyl-CoA	CPD-18
CPD-195	octanoate	CPD-195
CPD1F-115	d-carotene	CPD1F-115
CPD1F-118	a-carotene	CPD1F-118
CPD1F-126	g-carotene	CPD1F-126
CPD1F-129	b-carotene	CPD1F-129
CPD1F-131	antheraxanthin	CPD1F-131
CPD1F-133	violaxanthin	CPD1F-133
CPD1F-766	cyanidin-3-glucoside	CPD1F-766
CPD1F-98	z-carotene	CPD1F-98
CPD-249	sulfur donor	CPD-249
CPD-371	1-octanal	CPD-371
CPD-3923	6-aminohexanoate oligomer	CPD-3923
CPD-464	prephytoene diphosphate	CPD-464
CPD-5161	(mannosyl)2-(N-acetylglucosaminyl)2-diphosphodolichol	CPD-5161
CPD-5162	(mannosyl)3-(N-acetylglucosaminyl)2-diphosphodolichol	CPD-5162
CPD-5163	(mannosyl)4-(N-acetylglucosaminyl)2-diphosphodolichol	CPD-5163
CPD-5164	(mannosyl)5-(N-acetylglucosaminyl)2-diphosphodolichol	CPD-5164
CPD-5165	(mannosyl)6-(N-acetylglucosaminyl)2-diphosphodolichol	CPD-5165
CPD-5166	(mannosyl)7-(N-acetylglucosaminyl)2-diphosphodolichol	CPD-5166
CPD-5167	(mannosyl)8-(N-acetylglucosaminyl)2-diphosphodolichol	CPD-5167
CPD-5168	(mannosyl)9-(N-acetylglucosaminyl)2-diphosphodolichol	CPD-5168
CPD-5169	glucosyl-(mannosyl)9-(N-acetylglucosaminyl)2-diphosphodolichol	CPD-5169
CPD-5170	(glucosyl)2(mannosyl)9-(N-acetylglucosaminyl)2-diphosphodolichol	CPD-5170
CPD-5662	9-mercaptodethiobiotin	CPD-5662
CPD-5727	5,10-methenyl-H4PteGlun	CPD-5727
CPD-5804	p-aminobenzoate-b-D-glucopyranosyl ester	CPD-5804
CPD-598	ureidoglycine	CPD-598
CPD-6262	[Cys-Gly]-S-conjugate	CPD-6262
CPD-6366	2,4-dihydroxy-7-methoxy-2H-1,4-benzoxazin-3(4H)-one	CPD-6366
CPD-6562	2-(2,4-dihydroxy-7-methoxy-1,4-benzoxazin-3-one)-beta-D-glucopyranose	CPD-6562
CPD-658	CDP-4-dehydro-6-deoxy-D-glucose	CPD-658
CPD-8	tetrahydrosarcinapterin	CPD-8
CPD-9	5-methyl-tetrahydrosarcinapterin	CPD-9
CPD-901	mercuriphenyl acetate	CPD-901
CPLX-1	corrinoid/iron-sulfur protein	CPLX-1
CPLX-2	corrinoid/iron-sulfur protein, methylated	CPLX-2
cpppg3	Coproporphyrinogen III	COPROPORPHYRINOGEN_III
csn	Cytosine	CYTOSINE
ctp	CTP	CTP
cyanidin	cyanidin	CPD-591
CYCLOARTENOL	cycloartenol	CYCLOARTENOL
cynt	Cyanate	CPD-69
CYS	cysteine	CYS
CYS-GLY	Cys-Gly	CYS-GLY
cyst-L	L-Cystathionine	L-CYSTATHIONINE
CYS-tRNAs	CYS-tRNAs	CYS-tRNAs
cytd	Cytidine	CYTIDINE
D2-ENOYL-COA	d2-enoyl-CoA	D2-ENOYL-COA
D-3-HYDROXYACYL-COA	d3-hydroxyacyl-CoA	D-3-HYDROXYACYL-COA
D-6-P-GLUCONO-DELTA-LACTONE	D-glucono-d-lactone-6-phosphate	D-6-P-GLUCONO-DELTA-LACTONE
dadp	dADP	DADP
dann	7,8-Diaminononanoate	DIAMINONONANOATE
D-arabino-3-hexulose 6-P	D-arabino-3-hexulose 6-P	CPD-26
datp	dATP	DATP
db4p	3,4-dihydroxy-2-butanone 4-phosphate	DIHYDROXY-BUTANONE-P
dcamp	N6-(1,2-Dicarboxyethyl)-AMP	ADENYLOSUCC
dcdp	dCDP	DCDP
dcmp	dCMP	dCMP
dctp	dCTP	DCTP
dcyt	Deoxycytidine	DEOXYCYTIDINE
ddcaACP	cis-d5-dodecenoyl-ACP	CIS-DELTA5-DODECENOYL-ACP
DEOXYNUCLEOTIDESM	uncalssified (deoxynucleotides)(m)	DEOXYNUCLEOTIDESM
dgdp	dGDP	DGDP
D-GLT	D-glutamate	D-GLT
dgmp	dGMP	DGMP
dgsn	Deoxyguanosine	DEOXYGUANOSINE
dgtp	dGTP	DGTP
dha	Dihydroxyacetone	DIHYDROXYACETONE
dhap	Dihydroxyacetone phosphate	DIHYDROXY-ACETONE-PHOSPHATE
dhf	7,8-Dihydrofolate	DIHYDROFOLATE
dhlam	Dihydrolipoamide	DIHYDROLIPOAMIDE
dhna	1,4-Dihydroxy-2-naphthoate	DIHYDROXYNAPHTHOATE
dhnpt	2-Amino-4-hydroxy-6-(D-erythro-1,2,3-trihydroxypropyl)-7,8-dihydropteridine	DIHYDRO-NEO-PTERIN
dhor-S	(S)-Dihydroorotate	DI-H-OROTATE
dhpmp	Dihydroneopterin monophosphate	DIHYDRONEOPTERIN-P
dhpt	Dihydropteroate	7,8-dihydropteroate
DIACYLGLYCEROL	1,2-diacylglycerol	DIACYLGLYCEROL
DIETHYLTHIOPHOSPHATE	diethylthiophosphate	DIETHYLTHIOPHOSPHATE
DIGALACTOSYLDIACYLGLYCEROL	digalactosyldiacylglycerol	DIGALACTOSYLDIACYLGLYCEROL
dihydrogeranylgeranyl-PP	dihydrogeranylgeranyl-PP
DIHYDROKAEMPFEROL-CMPD	dihydrokaempferol	DIHYDROKAEMPFEROL-CMPD
dihydrolipoate	dihydrolipoate	CPD-296
DIHYDROLIPOYL-BRANCHED-KETOACID-E2	[dihydrolipoyllysine-residue (2-methylpropanoyl)transferase] lipoyllysine	DIHYDROLIPOYL-BRANCHED-KETOACID-E2
DIHYDROLIPOYL-GCVH	unclassified H-protein-(dihydrolipoyl)lysine	DIHYDROLIPOYL-GCVH
DIMETHYLARSINATE	dimethylarsinate	DIMETHYLARSINATE
DIMETHYLARSINOUS-ACID	dimethylarsinous acid	DIMETHYLARSINOUS-ACID
DIMETHYLBENZIMIDAZOLE	dimethylbenzimidazole	DIMETHYLBENZIMIDAZOLE
dipicolinate	dipicolinate	CPD-4841
DIVINYL-PROTOCHLOROPHYLLIDE-A	divinyl protochlorophyllide a	DIVINYL-PROTOCHLOROPHYLLIDE-A
dmlz	6,7-Dimethyl-8-(1-D-ribityl)lumazine	DIMETHYL-D-RIBITYL-LUMAZINE
dmpbq	2,3-dimethyl-5-phytyl-1,4-benzoquinone
dmpp	Dimethylallyl diphosphate
dnad	Deamino-NAD+	DEAMIDO-NAD
dolichol	dolichol	DOLICHOL
dolmanp	Dolichyl phosphate D-mannose	CPD-171
dolp	Dolichol phosphate	DOLICHOLP
Donor-H2	unclassified Donor-H2	Donor-H2
dpcoa	Dephospho-CoA	Dephospho-CoA
d-ribulose-1,5-p_{2}	D-ribulose-1,5-bisphosphate	d-ribulose-1,5-p_{2}
dtbt	Dethiobiotin	DETHIOBIOTIN
dtdp	dTDP	dTDP
dtdp4aaddg	dTDP-4-acetamido-4,6-dideoxy-D-galactose	TDP-FUC4NAC
dtdp4addg	dTDP-4-amino-4,6-dideoxy-D-glucose	TDP-D-FUCOSAMINE
dtdp4d6dg	dTDP-4-dehydro-6-deoxy-D-glucose	DTDP-DEOH-DEOXY-GLUCOSE
dtdp4d6dm	dTDP-4-dehydro-6-deoxy-L-mannose	DTDP-DEOH-DEOXY-MANNOSE
dtdpglu	dTDPglucose	DTDP-D-GLUCOSE
dtdprmn	dTDP-L-rhamnose	DTDP-RHAMNOSE
dtmp	dTMP	dTMP
d-tocopherol	d-tocopherol	delta-tocopherol
dTTP	dTTP	dTTP
dudp	dUDP	DUDP
dump	dUMP	DUMP
duri	Deoxyuridine	DEOXYURIDINE
dutp	dUTP	DUTP
dxyl5p	1-deoxy-D-xylulose 5-phosphate	DEOXYXYLULOSE-5P
e4hglu	L-erythro-4-Hydroxyglutamate	L-ERYTHRO-4-HYDROXY-GLUTAMATE
e4p	D-Erythrose 4-phosphate	ERYTHROSE-4P
E-caprolactam	E-caprolactam	CPD-883
eig3p	D-erythro-1-(Imidazol-4-yl)glycerol 3-phosphate	D-ERYTHRO-IMIDAZOLE-GLYCEROL-P
electron	electron	E-
EPISTEROL	episterol	EPISTEROL
EPYRIDALDOX	epyridalox	EPYRIDALDOX
ERGOSTEROL	ergosterol	ERGOSTEROL
ERYTHRONATE-4P	erythronate-4-phosphate	ERYTHRONATE-4P
ETHANOL-AMINE	ethanol-amine	ETHANOL-AMINE
etoh	ethanol	ETOH
f6p	D-Fructose 6-phosphate	FRUCTOSE-6P
fad	FAD	FAD
fadh2	FADH2	FADH2
fdox	ferredoxin (oxidized) 2[4Fe-4S]	OX-FERREDOXIN
fdp	D-Fructose 1,6-bisphosphate	FRUCTOSE-16-DIPHOSPHATE
fdred	reduced ferredoxin	FERREDOXIN-MONOMER
Fe2	Fe2+	Fe2+
fe2Ext	Fe2+ (external)
FECOSTEROL	fecosterol	FECOSTEROL
feicrmb1	ferricytochrome b1	FERRICYTOCHROME-B1
feicrmc	ferricytochrome-c	CPD-2361
feocrmb1	ferrocytochrome b1	FERROCYTOCHROME-B1
feocrmc	ferrocytochrome-c	CPD-2363
fgam	N2-Formyl-N1-(5-phospho-D-ribosyl)glycinamide	5-P-RIBOSYL-N-FORMYLGLYCINEAMIDE
fMET-tRNAs	fMET-tRNAs	fMET-tRNAs
FMN	flavin mononucleotide	FMN
for	Formate	FORMATE
FORMALDEHYDE	formaldehyde	FORMALDEHYDE
FORMYL-THF-GLU{n}	10-formyl-H4PteGlun	FORMYL-THF-GLU-N
FORMYL-THF-GLU{n-1}	10-formyl-H4PteGlu(n-1)	FORMYL-THF-GLU-N
fpram	2-(Formamido)-N1-(5-phospho-D-ribosyl)acetamidine	5-PHOSPHORIBOSYL-N-FORMYLGLYCINEAMIDINE
fprica	5-Formamido-1-(5-phospho-D-ribosyl)imidazole-4-carboxamide	PHOSPHORIBOSYL-FORMAMIDO-CARBOXAMIDE
frdp	Farnesyl diphosphate	FARNESYL-PP
fru	D-Fructose	FRU
fum	Fumarate	FUM
g1p	D-Glucose 1-phosphate	GLC-1-P
g3p	Glyceraldehyde 3-phosphate	GAP
g6p	D-Glucose 6-phosphate	ALPHA-GLC-6-P
g6p-B	D-Glucose 6-phosphate	GLC-6-P
gal	D-Galactose	ALPHA-D-GALACTOSE
gal1p	alpha-D-Galactose 1-phosphate	GALACTOSE-1P
gal-L		L-GALACTOSE
gam1p	D-Glucosamine 1-phosphate	GLUCOSAMINE-1P
gam6p	D-Glucosamine 6-phosphate	D-GLUCOSAMINE-6-P
GAMMA-BUTYROBETAINE	4-trimethylammoniobutanoate	GAMMA-BUTYROBETAINE
GAMMA-LINOLENOYL-COA	g-linolenoyl-CoA	GAMMA-LINOLENOYL-COA
gar	N1-(5-Phospho-D-ribosyl)glycinamide	5-PHOSPHO-RIBOSYL-GLYCINEAMIDE
gcald	Glycolaldehyde	GLYCOLALDEHYDE
gdp	GDP	GDP
gdpddman	GDP-4-dehydro-6-deoxy-D-mannose	GDP-4-DEHYDRO-6-DEOXY-D-MANNOSE
GDP-D-rhamnose	GDP-D-rhamnose	CPD-353
gdpfuc	GDP-L-fucose	GUANOSINE_DIPHOSPHATE_FUCOSE
gdpgal-L	GDP-L-galactose	GDP-L-GALACTOSE
gdpmann	GDP-D-mannose	GDP-MANNOSE
gdpofuc	GDP-4-oxo-L-fucose	GDP-4-DEHYDRO-6-L-DEOXYGALACTOSE
GERANYLGERANYL-PP	geranylgeranyl-diphosphate	GERANYLGERANYL-PP
glc-D	D-glucose	GLC
glcn	D-Gluconate	GLUCONATE
glglyc	2-(β-D-glucosyl)-sn-glycerol
glglyc3p	2-(β-D-glucosyl)-sn-glycerol-3-phosphate
gln-L	L-glutamine	GLN
gln-LEXT	L-glutamine (external)
GLN-tRNAs	GLN-tRNAs	GLN-tRNAs
GLT	L-glutamate	GLT
GLTEXT	L-glutamate (external)
GLT-tRNAs	GLT-tRNAs	GLT-tRNAs
glu1sa	L-Glutamate 1-semialdehyde	GLUTAMATE-1-SEMIALDEHYDE
glu5p	L-Glutamate 5-phosphate	L-GLUTAMATE-5-P
glu5sa	L-Glutamate 5-semialdehyde	L-GLUTAMATE_GAMMA-SEMIALDEHYDE
GLUCOSYL_CERAMIDE	glucosylceramide	GLUCOSYL_CERAMIDE
glucys	gamma-L-Glutamyl-L-cysteine	L-GAMMA-GLUTAMYLCYSTEINE
GLUTAREDOXIN-MONOMER	oxidized glutaredoxin 1	GLUTAREDOXIN-MONOMER
glx	Glyoxylate	GLYOX
GLY	glycine	GLY
glyc	glycerol	GLYCEROL
glyc3p	Glycerol 3-phosphate	GLYCEROL-3P
glycEXT	Glycerol (external)
glyclt	Glycolate	GLYCOLLATE
glycltEXT	Glycolate (external)
Glycogens	Glycogens	CPD-1790
glyc-R	(R)-Glycerate	GLYCERATE
GLY-tRNAs	GLY-tRNAs	GLY-tRNAs
gmp	GMP	GMP
grdp	Geranyl diphosphate	Geranyl diphosphate
gsn	guanosine	GUANOSINE
gthox	Oxidized glutathione	OXIDIZED-GLUTATHIONE
gthrd	Reduced glutathione	GLUTATHIONE
g-tocopherol	g-tocopherol	gamma-tocopherol
gtp	GTP	GTP
gua	guanine	GUANINE
H2CO3	H2CO3	H2CO3
h2mb4p	1-hydroxy-2-methyl-2-(E)-butenyl 4-diphosphate
h2o	H2O	WATER
h2o2	H2O2	HYDROGEN-PEROXIDE
h2oext	H2O (external)
hcl	HCl	HCL
HCO3	HCO3-	HCO3
HCO3ext	HCO3- (external)
hcys-L	L-Homocysteine	HOMO-CYS
Hcyt	Hydrogen-ion	HYDROGEN-MOLECULE
HEME_O	heme O	HEME_O
Hext	Hydrogen-ion (external)
hg	Mercury	HG
hg2	Mercury ion	HG+2
HIS	L-Histidine	HIS
hisExt	L-Histidine (external)
hisp	L-Histidinol phosphate	L-HISTIDINOL-P
histd	L-Histidinol	HISTIDINOL
HISTIDINAL	histidinal	HISTIDINAL
HIS-tRNAs	HIS-tRNAs	HIS-tRNAs
hmbil	Hydroxymethylbilane	HYDROXYMETHYLBILANE
hom-L	L-Homoserine	HOMO-SER
homogen	homogenistae	homogenistae
HOP-2229-ENE	hop-22(29)-ene	HOP-2229-ENE
hpyr	Hydroxypyruvate	OH-PYR
HS	unclassified HS	HS
HX	unclassified HX	HX
hxan	hypoxanthine	HYPOXANTHINE
hydrogenobyrinate	hydrogenobyrinate	CPD-687
hydrogenobyrinate-a,c-diamide	hydrogenobyrinate-a,c-diamide	CPD-688
HYDROQUINONE	hydroquinone	HYDROQUINONE
HYDROXYMUCONATE-SALD	2-hydroxymuconate semialdehyde	HYDROXYMUCONATE-SALD
iasp	Iminoaspartate	IMINOASPARTATE
ichor	Isochorismate	ISOCHORISMATE
icit	Isocitrate	threo-d(s)-iso-citrate
ILE	L-Isoleucine	ILE
ileExt	L-Isoleucine (external)
ILE-tRNAs	ILE-tRNAs	ILE-tRNAs
imacp	3-(Imidazol-4-yl)-2-oxopropyl phosphate	IMIDAZOLE-ACETOL-P
imp	Inosine-5’-phosphate	IMP
indole	Indole	INDOLE
inost	myo-Inositol	MYO-INOSITOL
ins	Inosine	INOSINE
ipdp	Isopentenyl diphosphate
ISOBUTYRYL-COA	isobutyryl-CoA	ISOBUTYRYL-COA
ISOPENICILLIN-N	isopenicillin N	ISOPENICILLIN-N
kdo	KDO	KDO
kdo2lipid4p	KDO(2)-lipid IV(A) with palmitoleoyl	KDO2-PALMITOLEOYL-LIPID-IVA
kdo8p	3-Deoxy-D-manno-octulosonate 8-phosphate
kdolipid4	KDO-lipid IV(A)	KDO-LIPID-IVA
L-1-PHOSPHATIDYL-ETHANOLAMINE	sn-Glycero-3-phosphoethanolamine	L-1-PHOSPHATIDYL-ETHANOLAMINE
L-1-PHOSPHATIDYL-GLYCEROL	L-1-phosphatidyl-glycerol	L-1-PHOSPHATIDYL-GLYCEROL
L-1-PHOSPHATIDYL-GLYCEROL-P	L-1-phosphatidylglycerol-phosphate	L-1-PHOSPHATIDYL-GLYCEROL-P
L-1-phosphatidyl-inositols	L-1-phosphatidyl-inositols	L-1-phosphatidyl-inositols
L-1-PHOSPHATIDYL-SERINE	L-1-PHOSPHATIDYL-SERINE	L-1-PHOSPHATIDYL-SERINE
L-2-AMINO-ACID	unclassified L-2-amino-acid	L-2-AMINO-ACID
L-3-HYDROXYACYL-COA	L-3-hydroxyacyl-CoA	L-3-HYDROXYACYL-COA
lac-D	D-Lactate	D-LACTATE
lac-L	L-Lactate	L-LACTATE
lanost	Lanosterol	LANOSTEROL
l-arogenate	L-arogenate
LEU	L-Leucine	LEU
leucocyanidin	leucocyanidin	CPD-590
LEUCOPELARGONIDIN-CMPD	leucopelargonidin	LEUCOPELARGONIDIN-CMPD
leuExt	L-Leucine (external)
LEU-tRNAs	LEU-tRNAs	LEU-tRNAs
L-galactono-1,4-lactone	L-galactono-1,4-lactone	CPD-330
lgt-S	(R)-S-Lactoylglutathione	S-LACTOYL-GLUTATHIONE
lipa_cold	cold adapted KDO(2)-lipid (A)	KDO2-LIPID-IVA-COLD
LIPID	unclassified lipid	LIPID
lipidA	2,3-Bis(3-hydroxytetradecanoyl)-D-glucosaminyl-1,6-beta-D-2,3-bis(3-hydroxytetradecanoyl)-beta-D-glucosaminyl 1-phosphate	LIPID-IV-A
lipidAds	Lipid A Disaccharide	BISOHMYR-GLC
lipidX	2,3-Bis(3-hydroxytetradecanoyl)-beta-D-glucosaminyl 1-phosphate	BISOHMYR-GLUCOSAMINYL-1P
LIPOIC-ACID	1,2-dithiolane-3-pentanoic acid	LIPOIC-ACID
LIPOYL-BRANCHED-KETOACID-E2	[dihydrolipoyllysine-residue(2-methylpropanoyl)transferase] lipoyllysine	LIPOYL-BRANCHED-KETOACID-E2
lpam	Lipoamide	LIPOAMIDE
L-PHOSPHATIDATE	L-phosphatidate	L-PHOSPHATIDATE
L-seryl-SEC-tRNAs	L-seryl-SEC-tRNAs	L-seryl-SEC-tRNAs
lutein	lutein	CPD1F-119
lycopene	lycopene	CPD1F-114
LYS	L-Lysine	LYS
lysExt	L-Lysine (external)
LYS-tRNAs	LYS-tRNAs	LYS-tRNAs
MAL	Maltose	MAL
malACP	Malonyl-[acyl-carrier protein]	MALONYL-ACP
malcoa	Malonyl-CoA	CPD-208
malcoa	Malonyl-CoA	MALONYL-COA
MALEYLACETATE	maleylacetate	MALEYLACETATE
malt	Maltose	MALTOSE
maltodextrin	maltodextrin	CPD-1790
malttr	Maltotriose	MALTOTRIOSE
maltttr	Maltotetraose	MALTOTETRAOSE
man	D-Mannose	MANNOSE
man1p	D-Mannose 1-phosphate	MANNOSE-1P
man6p	D-Mannose 6-phosphate	MANNOSE-6P
Me-CoM	methyl-Coenzyme M	Me-CoM
MET	L-Metionin	MET
metExt	L-Metionin (external)
METHACRYLYL-COA	methacrylyl-CoA	METHACRYLYL-COA
methf	5,10-Methenyltetrahydrofolate	5,10-methenyl-thf
METHYLARSONATE	methylarsonate	METHYLARSONATE
METHYLARSONITE	methylarsonite	METHYLARSONITE
MET-tRNAs	MET-tRNAs	MET-tRNAs
Mg2	Mg2+	MG+2
mg2Ext	Mg2+ (external)
MG-PROTOPORPHYRIN	Mg-protoporphyrin	MG-PROTOPORPHYRIN
MG-PROTOPORPHYRIN-MONOMETHYL-ESTER	Mg-protoporphyrin monomethyl ester	MG-PROTOPORPHYRIN-MONOMETHYL-ESTER
mlthf	5,10-Methylenetetrahydrofolate	METHYLENE-THF
mlthf-GLU	mlthf-GLU	METHYLENE-THF-GLU-N
mmcoa-R	(R)-Methylmalonyl-CoA	METHYL-MALONYL-COA
mmcoa-S	(S)-Methylmalonyl-CoA	D-METHYL-MALONYL-COA
mn2	Mn2+	MN+2
mn2ext	Mn2+ (external)
Monocarboxylates	Monocarboxylates	Monocarboxylates
Monocarboxylic-Acid-Amides	Monocarboxylic-Acid-Amides	Monocarboxylic-Acid-Amides
monogalactosyldiacylglycerol	monogalactosyldiacylglycerol	monogalactosyldiacylglycerol
MONOMER-10221	oxidized glutaredoxin 2	MONOMER-10221
MONOMER-4821	reduced plastocyanin	MONOMER-4821
MONO-VINYL-PROTOCHLOROPHYLLIDE-A	monovinyl protochlorophyllide a	MONO-VINYL-PROTOCHLOROPHYLLIDE-A
mpbq	2-methyl-6-phytyl-1,4-benzoquinone
msbq	2-metyl-6-solanyl-1,4-benzoquinone
mthgxl	Methylglyoxal	METHYL-GLYOXAL
myrsACP	Myristoyl-ACP (n-C14:0ACP)	MYRISTOYL-ACP
N-6-AMINOHEXANOYL-6-AMINOHEXANOATE	6-aminohexanoate linear dimer	N-6-AMINOHEXANOYL-6-AMINOHEXANOATE
na1	Na+
na1ext	Na+ (external)
nac	Nicotinate	NIACINE
nad	NAD+	NAD
nadh	NADH	NADH
nadp	NADP+	NADP
nadph	NADPH	NADPH
ncam	Nicotinamide	NIACINAMIDE
neoxanthin	neoxanthin	CPD1F-135
NEUROSPORENE	neurosporene	NEUROSPORENE
nh4	NH4+	AMMONIA
nh4ext	NH4+ (external)
NICOTINAMIDE_NUCLEOTIDE	Nicotinamide nucleotide	NICOTINAMIDE_NUCLEOTIDE
nicrnt	Nicotinate D-ribonucleotide	NICOTINATE_NUCLEOTIDE
NITRIC-OXIDE	nitrogen monoxide	NITRIC-OXIDE
NITRITE	NO2-	NITRITE
NITRITEEXT	NO2- (external)
NN-DIACETYLCHITOBIOSYLDIPHOSPHODOLICHO	(N-acetylglucosaminyl)2-diphosphodolichol	NN-DIACETYLCHITOBIOSYLDIPHOSPHODOLICHO
NO3	NO3-	Nitrate
NO3ext	NO3- (external)	Nitrate (external)
N-Substituted-Amino-Acids	N-Substituted-Amino-Acids	N-Substituted-Amino-Acids
N-Substituted-Aminoacyl-tRNA	N-Substituted-Aminoacyl-tRNA	N-Substituted-Aminoacyl-tRNA
N-SUCCINYL-2-AMINO-6-KETOPIMELATE	N-succinyl-2-amino-6-ketopimelate	N-SUCCINYL-2-AMINO-6-KETOPIMELATE
n-succinylll-2,6-diaminopimelate	N-succinyl-L,L-2,6-diaminopimelate	n-succinylll-2,6-diaminopimelate
Nucleoside-Monophosphates	Nucleoside-Monophosphates	Nucleoside-Monophosphates
O2	Oxigen molecule	OXYGEN-MOLECULE
O2ext	Oxigen molecule (external)
OA	Oxaloacetate	OA
octane	octane	CPD-148
OCTANOL	octanol	OCTANOL
octanoyl-CoA	octanoyl-CoA	CPD-196
OCTAPRENYL-DIPHOSPHATE	octaprenyl diphosphate	OCTAPRENYL-DIPHOSPHATE
octdp	all-trans-Octaprenyl diphosphate	FARNESYLFARNESYLGERANYL-PP
OH-ACYL-ACP	b-hydroxydecanoyl-ACP	OH-ACYL-ACP
ohpb	2-Oxo-3-hydroxy-4-phosphobutanoate	3OH-4P-OH-ALPHA-KETOBUTYRATE
OLIGOPEPTIDE	oligopepetide	OLIGOPEPTIDE
OLIGOSACCHARIDE-DIPHOSPHODOLICHOL	(glucosyl)3-(mannosyl)9-(N-acetylglucosaminyl)2-diphosphodolichol	OLIGOSACCHARIDE-DIPHOSPHODOLICHOL
op4en	2-Oxopent-4-enoate	OXOPENTENOATE
orn	L-ornithine	L-ORNITHINE
orot	Orotate	OROTATE
orot5p	Orotidine 5'-phosphate	OROTIDINE-5-PHOSPHATE
Orthophosphoric-Monoesters	Orthophosphoric-Monoesters	Orthophosphoric-Monoesters
OXALO-SUCCINATE	oxalosuccinate	OXALO-SUCCINATE
OX-FLAVODOXIN	Oxidized flavodoxin	OX-FLAVODOXIN
OXIDIZED FLAVOPROTEIN	Oxidized flavoprotein	OXIDIZED FLAVOPROTEIN
OXIDIZED-PLASTOCYANIN	oxidized plastocyanin	OXIDIZED-PLASTOCYANIN
OXOHEX-2-ENEDIOATE	4-oxohex-2-enedioate	OXOHEX-2-ENEDIOATE
P3I	tripolyphosphate	P3I
pan4p	Pantetheine 4'-phosphate	Pantetheine 4'-phosphate
pant-R	(R)-Pantoate	L-PANTOATE
pap	Adenosine 3',5'-bisphosphate	PAP
PARATHION	parathion	PARATHION
PELARGONIDIN-3-GLUCOSIDE-CMPD	pelargonidin-3-glucoside	PELARGONIDIN-3-GLUCOSIDE-CMPD
PELARGONIDIN-CMPD	pelargonidin	PELARGONIDIN-CMPD
PENICILLIN-N	penicillin N	PENICILLIN-N
pep	Phosphoenolpyruvate	PHOSPHO-ENOL-PYRUVATE
Peptides	uncalssified peptides	Peptides
peptidylproline (&omega; 0)	unclassified peptidylproline (&omega; 0)	peptidylproline (&omega; 0)
peptidylproline (&omega; 180)	unclassified peptidylproline (&omega; 180)	peptidylproline (&omega; 180)
PHE	L-Phenylalanine	PHE
pheExt	L-Phenylalanine (external)
pheme	Protoheme	PROTOHEME
PHE-tRNAs	PHE-tRNAs	PHE-tRNAs
phom	O-Phospho-L-homoserine	O-PHOSPHO-L-HOMOSERINE
PHOSPHATIDYLCHOLINE	unclassified phosphatidylcholine	PHOSPHATIDYLCHOLINE
phpyr	Phenylpyruvate	PHENYL-PYRUVATE
phthr	O-Phospho-4-hydroxy-L-threonine	PHOSPHO-HYDROXY-THREONINE
PHYTOENE	phytoene	PHYTOENE
PHYTYL-PYROPHOSPHATE	phytyl pyrophosphate	PHYTYL-PYROPHOSPHATE
pi	Phosphate	Pi
piExt	Phosphate (external)
pimelate	pimelate	CPD-205
PLASTOQUINOL-1	plastoquinol-1	PLASTOQUINOL-1
PLASTOQUINONE	plastoquinone	PLASTOQUINONE
pmcoa	Pimeloyl-CoA	6-CARBOXYHEXANOYL-COA
pnto-R	(R)-Pantothenate	PANTOTHENATE
polyp{n}	Long-Chain-Polyphosphate	Long-Chain-Polyphosphate
polyp{n-1}	Long-Chain-Polyphosphate	Long-Chain-Polyphosphate
ppa	Propionate	PROPIONATE
ppap	Propanoyl phosphate	PROPIONYL-P
ppbng	Porphobilinogen	PORPHOBILINOGEN
ppcoa	Propanoyl-CoA	PROPIONYL-COA
pphn	Prephenate	PREPHENATE
ppi	Diphosphate	PPI
ppp9	Protoporphyrin	PROTOPORPHYRIN_IX
pppg9	Protoporphyrinogen IX	PROTOPORPHYRINOGEN
pram	5-Phospho-beta-D-ribosylamine	5-P-BETA-D-RIBOSYL-AMINE
pran	N-(5-Phospho-D-ribosyl)anthranilate	N-(5-PHOSPHORIBOSYL)-ANTHRANILATE
prbamp	1-(5-Phosphoribosyl)-AMP	PHOSPHORIBOSYL-AMP
prbatp	1-(5-Phosphoribosyl)-ATP	PHOSPHORIBOSYL-ATP
precorrin-3A	precorrin-3A	CPD-642
precorrin-3B	precorrin-3B	CPD-643
precorrin-4B	precorrin-4B	CPD-651
precorrin-5	precorrin-5	CPD-662
precorrin-6x	precorrin-6x	CPD-675
precorrin-6y	precorrin-6y	CPD-679
precorrin-8x	precorrin-8x	CPD-686
prfp	1-(5-Phosphoribosyl)-5-[(5-phosphoribosylamino)methylideneamino]imidazole-4-carboxamide	PHOSPHORIBOSYL-FORMIMINO-AICAR-P
prlp	5-[(5-phospho-1-deoxyribulos-1-ylamino)methylideneamino]-1-(5-phosphoribosyl)imidazole-4-carboxamide	PHOSPHORIBULOSYL-FORMIMINO-AICAR-P
PRO	L-Proline	PRO
proExt	L-Proline (external)
Protein	unclassified protein	Protein
Protein-histidine	unclassified protein-histidine	Protein-histidine
PROTEIN-LIPOYLLYSINE	unclassified protein lipoyllysine	PROTEIN-LIPOYLLYSINE
Protein-L-Methionines	unclassified protein-L-Methionines	Protein-L-Methionines
Protein-L-Methionine-S-Oxides	unclassified protein-L-Methionine-S-Oxides	Protein-L-Methionine-S-Oxides
Protein-N-phosphohistidine	unclassified protein-N-phosphohistidine	Protein-N-phosphohistidine
PROTOCHLOROPHYLLIDE	Protochlorophyllide	PROTOCHLOROPHYLLIDE
PRO-tRNAs	PRO-tRNAs	PRO-tRNAs
prpp	5-Phospho-alpha-D-ribose 1-diphosphate	PRPP
pser-L	O-Phospho-L-serine	3-P-SERINE
ptrc	Putrescine	PUTRESCINE
pydam	Pyridoxamine	PYRIDOXAMINE
pydam5p	Pyridoxamine 5'-phosphate	PYRIDOXAMINE-5P
pydx	Pyridoxal	PYRIDOXAL
pydx5p	Pyridoxal 5'-phosphate	PYRIDOXAL_PHOSPHATE
pydxn	Pyridoxine	PYRIDOXINE
pydxn5p	Pyridoxine 5'-phosphate	PYRIDOXINE-5P
pyr	pyruvate	PYRUVATE
q8	Ubiquinone-8	UBIQUINONE-8
q8h2	Ubiquinol-8	UBIQUINOL-8
quln	Quinolinate	QUINOLINATE
r1ars	ribose-1-arsenate	RIBOSE-1-ARSENATE
r1p	alpha-D-Ribose 1-phosphate	RIBOSE-1P
r5p	alpha-D-Ribose 5-phosphate	RIBOSE-5P
RED-FLAVODOXIN	Reduced falvodoxin	RED-FLAVODOXIN
RED-GLUTAREDOXIN	Reduced glutaredoxin	RED-GLUTAREDOXIN
REDUCED FLAVOPROTEIN	Reduced falvoprotein	REDUCED FLAVOPROTEIN
REDUCED-DMSO	dimethyl sulfide	REDUCED-DMSO
REDUCED-GLUTAREDOXIN-2	Reduced glutaredoxin 2	REDUCED-GLUTAREDOXIN-2
RH	unclassified RH	RH
rib-D	D-Ribose	RIBOSE
ribflv	Riboflavin	RIBOFLAVIN
ru5p-D	D-Ribulose 5-phosphate	RIBULOSE-5P
rubox	Oxidized rubredoxin	OXIDIZED RUBREDOXIN
rubred	Reduced rubredoxin	REDUCED-RUBREDOXIN
RX	unclassified RX	RX
S-24-DINITROPHENYLGLUTATHIONE	2,4-dinitrophenyl-S-glutathione	S-24-DINITROPHENYLGLUTATHIONE
S-2-Hydroxyacids1	unclassified S-2-Hydroxyacids1	S-2-Hydroxyacids1
s7p	Sedoheptulose 7-phosphate	D-SEDOHEPTULOSE-7-P
sbp	D-sedoheptulose-1,7-bisphosphate	d-sedoheptulose-1,7-p_{2}
sbt6p	D-Sorbitol 6-phosphate	D-SORBITOL-6-P
sbzcoa	O-Succinylbenzoyl-CoA	O-SUCCINYLBENZOYL-COA
sdhlam	S-succinyl-dihydrolipoamide	CPD0-341
SEC-tRNAs	SEC-tRNAs	SEC-tRNAs
SeH2	SeH2	CPD-678
SEPO3	selenophosphate	SEPO3
SER	L-Serine	SER
serExt	L-Serine (external)
SER-tRNAs	SER-tRNAs	SER-tRNAs
shcl	Sirohydrochlorin	SIROHYDROCHLORIN
sheme	siroheme	SIROHEME
skm	Shikimate	SHIKIMATE
skm5p	Shikimate 5-phosphate	SHIKIMATE-5P
sl26da	N-Succinyl-LL-2,6-diaminoheptanedioate	CPD-1771
sl2a6o	N-Succinyl-2-L-amino-6-oxoheptanedioate	N-ACETYL-L-2-AMINO-6-OXO-PIMELATE
SO3	SO32-	SO3
SO4	SO42-	SULFATE
SO4ext	SO42- (external)
solpp	solanyl pyrophosphate	solanyl pyrophosphate
sql	Squalene	SQUALENE
ssaltpp	Succinate semialdehyde-thiamin diphosphate anion	SUCCINATE-SEMIALDEHYDE-THIAMINE-PPI
Ssq23epx	(S)-Squalene-2,3-epoxide	EPOXYSQUALENE
S-Substituted-Glutathione	S-Substituted-Glutathione	S-Substituted-Glutathione
S-Substituted-L-Cysteines	S-Substituted-L-Cysteines	S-Substituted-L-Cysteines
S-Substituted-N-Acetyl-L-Cysteines	S-Substituted-N-Acetyl-L-Cysteines	S-Substituted-N-Acetyl-L-Cysteines
suc6p	Sucrose 6-phosphate	SUCROSE-6P
SUCB-DIHYDROLIPOATE	enzyme N6-(dihydrolipoyl)lysine	SUCB-DIHYDROLIPOATE
SUCB-LIPOATE	enzyme N6-(lipoyl)lysine	SUCB-LIPOATE
SUCB-S-SUCCINYLDIHYDROLIPOATE	enzyme N6-(S-succinyldihydrolipoyl)lysine	SUCB-S-SUCCINYLDIHYDROLIPOATE
sucbz	o-Succinylbenzoate	O-SUCCINYLBENZOATE
succ	Succinate	SUC
SUCCINYL-OH-CYCLOHEXADIENE-COOH	2-Succinyl-6-hydroxy-2,4-cyclohexadiene-1-carboxylate	SUCCINYL-OH-CYCLOHEXADIENE-COOH
succoa	Succinyl-CoA	SUC-COA
suchms	O-Succinyl-L-homoserine	O-SUCCINYL-L-HOMOSERINE
sucr	Sucrose	SUCROSE
sucsal	Succinic semialdehyde	SUCC-S-ALD
SUPER-OXIDE	O2-	SUPER-OXIDE
S-ureidoglycolate	(S)-ureidoglycolate	CPD-109
taxifolin	taxifolin	CPD-474
tdp	TDP	TDP
tetrahydrogeranylgeranyl-PP	tetrahydrogeranylgeranyl-PP
tetrahydropteroyltri-L-glutamate	tetrahydropteroyltri-L-glutamate	CPD-1301
thdp	2,3,4,5-Tetrahydrodipicolinate	DELTA{1}-PIPERIDEINE-2-6-DICARBOXYLATE
thf	5,6,7,8-Tetrahydrofolate	THF
THF-GLU{n}	H4PteGlu(n)	THF-GLU-N
THF-GLU{n-1}	H4PteGlu(n-1)	THF-GLU-N
THF-L-glutamate	THF-L-glutamate	CPD-5725
THIAMINE-PYROPHOSPHATE	thiamin diphosphate	THIAMINE-PYROPHOSPHATE
Thiols	Thiols	Thiols
THR	L-Threonine	THR
thrExt	L-Threonine (external)
THR-tRNAs	THR-tRNAs	THR-tRNAs
thym	thymine	THYMINE
thymd	thymidine	THYMIDINE
tmp	TMP	TMP
TOLUENE	toluene	TOLUENE
TOLUENECISDHDIOL	toluene-cis-1,2-dihydrodiol	TOLUENECISDHDIOL
TRANS-D2-DECENOYL-ACP	trans-d2-decenoyl-ACP	TRANS-D2-DECENOYL-ACP
TRANS-D2-ENOYL-ACP	trans-d2-enoyl-ACP	TRANS-D2-ENOYL-ACP
TRANS-D2-ENOYL-COA	trans-d2-enoyl-CoA	TRANS-D2-ENOYL-COA
TRANS-DELTA3-CIS-DELTA5-DODECENOYL-ACP	trans-d3-cis-d5-dodecenoyl-ACP	TRANS-DELTA3-CIS-DELTA5-DODECENOYL-ACP
trdox	Oxidized thioredoxin	Ox-Thioredoxin
trdrd	Reduced thioredoxin	Red-Thioredoxin
TRIMETHYLSULFONIUM	trimethyl sulfonium	TRIMETHYLSULFONIUM
TRNA-PSEUDOURIDINE	TRNA PSEUDOURIDINE	TRNA PSEUDOURIDINE
TRNA-URIDINE	TRNA URIDINE	TRNA URIDINE
TRP	L-Tryptophan	TRP
trpExt	L-Tryptophan (external)
TRP-tRNAs	TRP-tRNAs	TRP-tRNAs
ttdca	tetradecanoate (n-C14:0)	tetradecanoate (n-C14:0)
ttp	TTP	TTP
TYR	L-Tyrosine	TYR
tyrExt	L-Tyrosine (external)
TYR-tRNAs	TYR-tRNAs	TYR-tRNAs
u23ga	UDP-2,3-bis(3-hydroxytetradecanoyl)glucosamine	OH-MYRISTOYL
u3aga	UDP-3-O-(3-hydroxytetradecanoyl)-N-acetylglucosamine	UDP-OHMYR-ACETYLGLUCOSAMINE
u3hga	UDP-3-O-(3-hydroxytetradecanoyl)-D-glucosamine	UDP-OHMYR-GLUCOSAMINE
uaccg	UDP-N-acetyl-3-O-(1-carboxyvinyl)-D-glucosamine	UDP-ACETYL-CARBOXYVINYL-GLUCOSAMINE
uacgam	UDP-N-acetyl-D-glucosamine	UDP-N-ACETYL-D-GLUCOSAMINE
uacmam	UDP-N-acetyl-D-mannosamine	UDP-MANNAC
uacmamu	UDP-N-acetyl-D-mannosaminouronate	UDP-MANNACA
uagmda	Undecaprenyl-diphospho-N-acetylmuramoyl-L-alanyl-D-glutamyl-meso-2,6-diaminopimeloyl-D-alanyl-D-alanine	N-acetylglucosaminyl-diphosphodolichol
uama	UDP-N-acetylmuramoyl-L-alanine	UDP-ACETYLMURAMOYL-ALA
uamag	UDP-N-acetylmuramoyl-L-alanyl-D-glutamate	UDP-AA-GLUTAMATE
uamr	UDP-N-acetylmuramate	UDP-N-ACETYLMURAMATE
udcpdp	Undecaprenyl diphosphate
udcpp	Undecaprenyl phosphate	UNDECAPRENYL-P
udp	UDP	UDP
udpg	UDPglucose	UDP-GLUCOSE
udpgal	UDPgalactose	UDP-GLACTOSE
udpglcur	UDP-D-glucuronate	UDP-GLUCURONATE
udp-N-ACETYL-GALACTOSAMINE	UDP-N-acetyl-D-galactosamine	UDP-N-ACETYL-GALACTOSAMINE
udpxyl	UDP-D-xylose	UDP-D-XYLOSE
ugmd	UDP-N-acetylmuramoyl-L-alanyl-D-gamma-glutamyl-meso-2,6-diaminopimelate	UDP-AAGM-DIAMINOHEPTANEDIOATE
ugmda	UDP-N-acetylmuramoyl-L-alanyl-D-glutamyl-meso-2,6-diaminopimeloyl-D-alanyl-D-alanine	C1
ump	UMP	UMP
unaga	Undecaprenyl diphospho N-acetyl-glucosamine	GLCNAC-PP-LIPID
unagamu	Undecaprenyl-diphospho-N-acetylglucosamine-N-acetylmannosaminuronate	C55-PP-GLCNAC-MANNACA
unagamuf	Undecaprenyl-diphospho N-acetylglucosamine-N-acetylmannosaminuronate-N-acetamido-4,6-dideoxy-D-galactose	C55-PP-GLCNAC-MANNACA-FUC4NAC
uppg3	Uroporphyrinogen III	UROPORPHYRINOGEN-III
ura	Uracil	URACIL
urdglyc	(-)-ureidoglycolate	(-)-ureidoglycolate
urea	urea	UREA
uri	Uridine	URIDINE
utp	UTP	UTP
VAL	L-valine	VAL
valExt	L-valine (external)
VAL-tRNAs	VAL-tRNAs	VAL-tRNAs
VANILLIN	vanillin	VANILLIN
VITAMIN_K_{2}	vitamin K	VITAMIN_K_{2}
xan	xanthine	XANTHINE
xmp	Xanthosine 5'-phosphate	XANTHOSINE-5-PHOSPHATE
xu5p-D	D-Xylulose 5-phosphate	XYLULOSE-5-PHOSPHATE
zeaxanthin	zeaxanthin	CPD1F-130
zeinoxanthin	zeinoxanthin	CPD-5661
ZYMOSTEROL	zymosterol	ZYMOSTEROL

## Sheet: Reactions
Reaction ID	Reaction	Subsystem / Pathway	ProteinClassDescription	Ref. (listed in separate sheet)
ALANINE-AMINOTRANSFERASE-RXN	akg + ala-l <=> GLT + pyr	Alanine and aspartate metabolism	EC-2.6.1.2
ALANINE-DEHYDROGENASE-RXN	nad + h2o + ala-l --> nh4 + nadh + pyr	Alanine and aspartate metabolism
ALARACECAT-RXN	ala-l <=> ala-d	Alanine and aspartate metabolism	EC-5.1.1.1
ASPAMINOTRANS-RXN	asp-l + akg <=> OA + GLT	Alanine and aspartate metabolism	EC-2.6.1.1
ASPARAGHYD-RXN	ASN + h2o --> nh4 + asp-l	Alanine and aspartate metabolism	EC-3.5.1.1
asparagine synthetase	asp-l + atp + nh4 --> amp + ASN + Hcyt + ppi	Alanine and aspartate metabolism	EC-6.3.1.1
ASPARTASE-RXN	asp-l --> nh4 + fum	Alanine and aspartate metabolism	EC-4.3.1.1
DALADEHYDROG-RXN	ala-d + h2o + fad --> nh4 + pyr + fadh2	Alanine and aspartate metabolism	EC-1.4.99.1
RXN-6902	4abut + pyr --> sucsal + ala-l	Alanine and aspartate metabolism	EC-2.6.1.19
VALINE-PYRUVATE-AMINOTRANSFER-RXN	ala-l + 3mob --> pyr + VAL	Alanine and aspartate metabolism	EC-2.6.1.66
2-OH-6-OXOHEPTA-2-4-DIENOATE-HYDR-RXN	2H6OH2-4DIENOATE + h2o --> op4en + ACET	Alternate Carbon Metabolism
2-OXOGLUTARATE-SYNTHASE-RXN	fdox + coa + akg --> fdred + co2 + succoa	Alternate Carbon Metabolism
2-OXOPENT-4-ENOATE-HYDRATASE-RXN	op4en + h2o --> 4h2opntn	Alternate Carbon Metabolism	EC-4.2.1.80
ACETALD-DEHYDROG-RXN	nad + coa + acald --> nadh + accoa + Hcyt	Alternate Carbon Metabolism	EC-1.2.1.10
ALPHA-AMYL-RXN	1-4-alpha-D-Glucan{n} <=> maltodextrin	Alternate Carbon Metabolism	EC-3.2.1.1
ALPHA-KETOBUTYRATE-DEHYDROG-RXN	2obut + coa + nad --> ppcoa + co2 + nadh	Alternate Carbon Metabolism
AMYLOMALT-RXN	malttr + malt --> maltttr + glc-D	Alternate Carbon Metabolism	EC-2.4.1.25
arabinose-5-phosphate isomerase	ru5p-D <=> ara5p	Alternate Carbon Metabolism	EC-5.3.1.13
BSDOSALCAL-RXN	BENZENESULFONATE + nadh + O2 --> nad + CATECHOL + SO3	Alternate Carbon Metabolism
CARBON-MONOXIDE-DEHYDROGENASE-RXN	nad + h2o + CARBON-MONOXIDE --> nadh + Hcyt + co2	Alternate Carbon Metabolism	EC-1.2.99.2
CATECHOL-2,3-DIOXYGENASE-RXN	CATECHOL + O2 --> HYDROXYMUCONATE-SALD	Alternate Carbon Metabolism
CATECHOL-2-3-DIOXYGENASE-RXN	2,3-dihydroxytoluene + O2 --> 2H6OH2-4DIENOATE	Alternate Carbon Metabolism
CBBLSSYN-RXN	d-ribulose-1,5-p_{2} + O2 --> 3pg + 2pglyc	Alternate Carbon Metabolism
CHOLINE-SULFATASE-RXN	h2o + choline-sulfate --> SO4 + CHOLINE	Alternate Carbon Metabolism	EC-3.1.6.6
DEOXYRIBOSE-P-ALD-RXN	2dr5p --> acald + g3p	Alternate Carbon Metabolism	EC-4.1.2.4
D-PPENTOMUT-RXN	2dr1p <=> 2dr5p	Alternate Carbon Metabolism	EC-5.4.2.7
FRUCTOKINASE-RXN	fru + atp --> f6p + adp + Hcyt	Alternate Carbon Metabolism	EC-2.7.1.4
GALACTOKIN-RXN	gal + atp --> gal1p + adp + Hcyt	Alternate Carbon Metabolism	EC-2.7.1.6
GALACTONOLACTONE-DEHYDROGENASE-RXN	(2.0) feicrmc + L-galactono-1,4-lactone --> (2.0) feocrmc + ASCORBATE	Alternate Carbon Metabolism
GALACTURIDYLYLTRANS-RXN	udpg + gal1p <=> g1p + udpgal	Alternate Carbon Metabolism	EC-2.7.7.12
GDP-4-DEHYDRO-D-RHAMNOSE-REDUCTASE-RXN	nadph + gdpddman --> nadp + gdp-D-rhamnose	Alternate Carbon Metabolism	EC-1.1.1.187
GLUC1PADENYLTRANS-RXN	g1p + atp + Hcyt --> adpglc + ppi	Alternate Carbon Metabolism	EC-2.7.7.27
GLUC1PURIDYLTRANS-RXN	g1p + utp + Hcyt <=> udpg + ppi	Alternate Carbon Metabolism	EC-2.7.7.9
GLUCONOKIN-RXN	atp + glcn --> 6pgc + adp + Hcyt	Alternate Carbon Metabolism	EC-2.7.1.12
GLUCOSAMINEPNACETYLTRANS-RXN	gam6p + accoa <=> acgam6p + coa	Alternate Carbon Metabolism	EC-2.3.1.4
GLUCOSE-6-PHOSPHATE-1-EPIMERASE-RXN	g6p <=> g6p-B	Alternate Carbon Metabolism
Glucosylglycerol 3-phosphatase	glglyc3p + h2o --> pi + glglyc	Alternate Carbon Metabolism	EC-3.1.3.69	[8]
Glucosylglycerol-phosphate synthase	glyc3p + adpglc --> adp + glglyc3p	Alternate Carbon Metabolism	EC-2.4.1.213	[8]; [19]
GLYC3PDEHYDROGBIOSYN-RXN	dhap + nadh + Hcyt <=> glyc3p + nad	Alternate Carbon Metabolism	EC-1.1.1.94
GLYCDEH-RXN	nad + glyc --> dha + nadh	Alternate Carbon Metabolism	EC-1.1.1.6
GLYCERATE-DEHYDROGENASE-RXN	hpyr + nadh + Hcyt --> glyc-R + nad	Alternate Carbon Metabolism
GLYCEROL-KIN-RXN	glyc + atp --> glyc3p + adp + Hcyt	Alternate Carbon Metabolism	EC-2.7.1.30
GLYCOGEN-(STARCH)-SYNTHASE-RXN	1-4-alpha-D-Glucan{n-1} + udpg --> 1-4-alpha-D-Glucan{n} + udp	Alternate Carbon Metabolism	EC-2.4.1.11
GLYCOGEN-BRANCH-RXN	1-4-alpha-D-Glucan{n} <=> 6-alpha-D--1-4-alpha-D-Glucano--Glucan	Alternate Carbon Metabolism
GLYCOGENSYN-RXN	1-4-alpha-D-Glucan{n-1} + adpglc --> adp + 1-4-alpha-D-Glucan{n}	Alternate Carbon Metabolism	EC-2.4.1.21
GLYCOLATEDEHYDRO-RXN	q8 + glyclt --> q8h2 + glx	Alternate Carbon Metabolism	EC-1.1.99.14
GLYCOPHOSPHORYL-RXN	Glycogens + pi --> g1p + maltodextrin	Alternate Carbon Metabolism	EC-2.4.1.1
GLYMALTOPHOSPHORYL-RXN	Glycogens + pi <=> g1p + maltttr	Alternate Carbon Metabolism	EC-2.4.1.1
GPH-RXN	h2o + 2pglyc --> glyclt + pi	Alternate Carbon Metabolism	EC-3.1.3.18
HYDROXYPYRUVATE-REDUCTASE-RXN	nadph + hpyr + Hcyt --> nadp + glyc-R	Alternate Carbon Metabolism
ISOAMYL-RXN	maltodextrin <=> maltttr	Alternate Carbon Metabolism	EC-3.2.1.68
KETOBUTFORMLY-RXN	2obut + coa --> ppcoa + for	Alternate Carbon Metabolism
MALDEXPHOSPHORYL-RXN	maltodextrin + pi <=> g1p + maltttr	Alternate Carbon Metabolism
MALTET-RXN	maltttr + h2o --> malttr + glc-D	Alternate Carbon Metabolism
MALYL-COA-LYASE-RXN	malcoa --> glx + accoa	Alternate Carbon Metabolism	EC-4.1.3.24
MANNKIN-RXN	man + atp --> man6p + adp	Alternate Carbon Metabolism
MANNPISOM-RXN	man6p <=> f6p	Alternate Carbon Metabolism	EC-5.3.1.8
M-CRESOL-METHYLCATECHOL-RXN	CPD-112 + nadh + O2 --> 2,3-dihydroxytoluene + nad + h2o	Alternate Carbon Metabolism
METHYLMALONYL-COA-EPIM-RXN	mmcoa-S <=> mmcoa-R	Alternate Carbon Metabolism	EC-5.1.99.1
METHYLMALONYL-COA-MUT-RXN	succoa --> mmcoa-R	Alternate Carbon Metabolism	EC-5.4.99.2
MHPELY-RXN	4h2opntn --> acald + pyr	Alternate Carbon Metabolism
O-CRESOL-METHYLCATECHOL-RXN	S-ureidoglycolate + nadh + O2 --> 2,3-dihydroxytoluene + nad + h2o	Alternate Carbon Metabolism
PHOSMANMUT-RXN	man1p <=> man6p	Alternate Carbon Metabolism	EC-5.4.2.8
PHOSPHOKETOLASE-RXN	h2o + g3p + actp <=> pi + xu5p-D	Alternate Carbon Metabolism
PPENTOMUT-RXN	r1p <=> r5p	Alternate Carbon Metabolism	EC-5.4.2.7
PROPIONYL-COA-CARBOXYLASE-RXN	ppcoa + atp + HCO3 --> mmcoa-S + pi + adp	Alternate Carbon Metabolism
PROPKIN-RXN	atp + ppa <=> ppap + adp	Alternate Carbon Metabolism
PTAALT-RXN	ppcoa + pi --> ppap + coa	Alternate Carbon Metabolism
R10-RXN	FORMALDEHYDE + ru5p-D <=> D-arabino-3-hexulose-6-P	Alternate Carbon Metabolism
R12-RXN	D-arabino-3-hexulose-6-P <=> f6p	Alternate Carbon Metabolism
R302-RXN	f6p + adp <=> fdp + amp + Hcyt	Alternate Carbon Metabolism	EC-2.7.1.146
R304-RXN	g3p + fdox <=> 3pg + fdred	Alternate Carbon Metabolism
R581-RXN	CPD-901 + Hcyt <=> hg2 + BENZENE + ACET	Alternate Carbon Metabolism
R81-RXN	glc-D + atp --> g6p-B + adp + Hcyt	Alternate Carbon Metabolism	EC-2.7.1.1
RIBOKIN-RXN	rib-D + atp --> r5p + adp + Hcyt	Alternate Carbon Metabolism	EC-2.7.1.15
RXN-1461	sucr + h2o --> ALPHA-GLUCOSE + fru	Alternate Carbon Metabolism
RXN-1685	ALPHA-GLUCOSE + atp --> g6p + adp + Hcyt	Alternate Carbon Metabolism
RXN-1882	gdpmann <=> gdpgal-L	Alternate Carbon Metabolism
RXN-1883	gdpgal-L + (2.0) h2o --> gal-L + gmp + pi	Alternate Carbon Metabolism
RXN-1884	gal-L + nad <=> L-galactono-1,4-lactone + nadh	Alternate Carbon Metabolism
RXN-2802	accoa + (2.0) h2o --> glx + coa	Alternate Carbon Metabolism
RXN-6161	pyr + Hcyt --> acald + co2	Alternate Carbon Metabolism
RXN-6182	g6p <=> f6p	Alternate Carbon Metabolism
RXN-7282	2-hydroxypenta-2,4-dienoate <=> op4en	Alternate Carbon Metabolism
RXN-961	d-ribulose-1,5-p_{2} + O2 --> 2pglyc + 3pg + (2.0) Hcyt	Alternate Carbon Metabolism
SORB6PDEHYDROG-RXN	sbt6p + nad <=> f6p + nadh + Hcyt	Alternate Carbon Metabolism	EC-1.1.1.140
SUCROSE-PHOSPHATASE-RXN	h2o + suc6p --> sucr + pi	Alternate Carbon Metabolism	EC-3.1.3.24	[8], [18]
SUCROSE-PHOSPHATE-SYNTHASE-RXN	f6p + udpg <=> suc6p + udp	Alternate Carbon Metabolism		[6]
SUCROSE-SYNTHASE-RXN	fru + udpg --> sucr + udp	Alternate Carbon Metabolism
TOLUENE-2-MONOOXYGENASE-RXN	TOLUENE + O2 + nadh --> S-ureidoglycolate + h2o + nad	Alternate Carbon Metabolism
TOLUENE-3-MONOOXYGENASE-RXN	TOLUENE + O2 + nadh --> CPD-112 + h2o + nad	Alternate Carbon Metabolism
TOLUENE-DIOL-DEHYDROGENASE-RXN	nad + TOLUENECISDHDIOL <=> nadh + 2,3-dihydroxytoluene	Alternate Carbon Metabolism
TOLUENE-DIOXYGENASE-RXN	TOLUENE + O2 + nadh --> nad + TOLUENECISDHDIOL	Alternate Carbon Metabolism
TSDOSALCAL-RXN	4-TOLUENESULFONATE + nadh + O2 --> 4-METHYLCATECHOL + nad + SO3	Alternate Carbon Metabolism
UDPGLUCEPIM-RXN	udpg <=> udpgal	Alternate Carbon Metabolism	EC-5.1.3.2
4.1.1.32-RXN	OA + gtp --> co2 + pep + gdp	Anaplerotic reactions	EC-4.1.1.49
INORGPYROPHOSPHAT-RXN	h2o + ppi --> (2.0) pi + Hcyt	Anaplerotic reactions	EC-3.6.1.1
MALIC-NADP-RXN	nadp + MAL --> nadph + co2 + pyr	Anaplerotic reactions	EC-1.1.1.40	[3]
MALIC-NAD-RXN	nad + MAL --> nadh + co2 + pyr	Anaplerotic reactions	EC-1.1.1.40
PEPCARBOX-RXN	pep + h2o + co2 --> pi + OA + Hcyt	Anaplerotic reactions	EC-4.1.1.31
PEPCARBOXYKIN-RXN	OA + atp --> co2 + pep + adp	Anaplerotic reactions	EC-4.1.1.49
4-HYDROXYGLUTAMATE-AMINOTRANSFERASE-RXN	akg + e4hglu --> GLT + 4h2oglt	Arginine and Proline Metabolism
4OH2OXOGLUTARALDOL-RXN	4h2oglt --> glx + pyr	Arginine and Proline Metabolism
ACETYLGLUTKIN-RXN	acglu + atp --> acg5p + adp	Arginine and Proline Metabolism	EC-2.7.2.8
ACETYLORNTRANSAM-RXN	acorn + akg <=> acg5sa + GLT	Arginine and Proline Metabolism	EC-2.6.1.11
AGMATIN-RXN	h2o + agm --> urea + ptrc	Arginine and Proline Metabolism	EC-3.5.3.11
ARGDECARBOX-RXN	ARG + Hcyt --> co2 + agm	Arginine and Proline Metabolism	EC-4.1.1.19
ARGINASE-RXN	h2o + ARG --> urea + orn	Arginine and Proline Metabolism
ARGSUCCINLYA-RXN	argsuc <=> ARG + fum	Arginine and Proline Metabolism	EC-4.3.2.1
ARGSUCCINSYN-RXN	asp-l + citr-L + atp --> argsuc + ppi + amp + Hcyt	Arginine and Proline Metabolism	EC-6.3.4.5
GABATRANSAM-RXN	akg + 4abut --> GLT + sucsal	Arginine and Proline Metabolism
GLUTAMATE-N-ACETYLTRANSFERASE-RXN	GLT + acorn <=> acglu + orn	Arginine and Proline Metabolism
GLUTKIN-RXN	GLT + atp --> glu5p + adp	Arginine and Proline Metabolism	EC-2.7.2.11
GLUTSEMIALDEHYDROG-RXN	glu5p + nadph + Hcyt --> glu5sa + pi + nadp	Arginine and Proline Metabolism	EC-1.2.1.41
HYDROXYPRODEHYDROG-RXN	4hpro-LT + fad --> 1p3h5c + fadh2	Arginine and Proline Metabolism	EC-1.5.1.12
HYDROXYPYRROLINEDEH-RXN	1p3h5c + nadh + (2.0) h2o <=> e4hglu + nad + Hcyt	Arginine and Proline Metabolism
N-ACETYLGLUTPREDUCT-RXN	acg5p + nadph + Hcyt <=> acg5sa + nadp + pi	Arginine and Proline Metabolism	EC-1.2.1.38
N-ACETYLTRANSFER-RXN	GLT + accoa <=> acglu + coa + Hcyt	Arginine and Proline Metabolism	EC-2.3.1.1
NITRIC-OXIDE-SYNTHASE-RXN	O2 + nadph + ARG --> citr-L + nadp + NITRIC-OXIDE	Arginine and Proline Metabolism
ORNCARBAMTRANSFER-RXN	orn + cbp <=> citr-L + pi	Arginine and Proline Metabolism	EC-2.1.3.3
ORNDECARBOX-RXN	orn --> co2 + ptrc	Arginine and Proline Metabolism	EC-4.1.1.17
ORNITHINE-GLU-AMINOTRANSFORASE-RXN	orn + akg <=> GLT + glu5sa	Arginine and Proline Metabolism	EC-2.6.1.13
PROLINE-MULTI	GLT + atp + nadph --> adp + glu5sa + nadp + pi	Arginine and Proline Metabolism
pyrroline-5-carboxylate reductase	1p3h5c + fadh2 --> 4hpro-LT + fad	Arginine and Proline Metabolism	EC 1.5.1.2
PYRROLINECARBDEHYDROG-RXN	1pyr5c + nad + (2.0) h2o --> GLT + nadh	Arginine and Proline Metabolism	EC-1.5.1.12
PYRROLINECARBREDUCT-RXN	1pyr5c + nadh + (2) Hcyt --> PRO + nad	Arginine and Proline Metabolism	EC-1.5.1.2
RXN-821	PRO + fad --> 1pyr5c + fadh2	Arginine and Proline Metabolism	EC-1.5.99.8
SPONTPRO-RXN	glu5sa --> h2o + 1pyr5c	Arginine and Proline Metabolism
SUCCINATE-SEMIALDEHYDE-DEHYDROGENASE-RXN	h2o + nad + sucsal --> nadh + succ + (2) Hcyt	Arginine and Proline Metabolism	EC-1.2.1.16
SUCCSEMIALDDEHYDROG-RXN	sucsal + nadp + h2o --> nadph + succ + (2) Hcyt	Arginine and Proline Metabolism	EC-1.2.1.16
1.20.4.2-RXN	(2.0) gthrd + METHYLARSONATE --> gthox + METHYLARSONITE	Arsenate detoxification
2.1.1.137-RXN	aso3 + amet --> METHYLARSONATE + ahcys	Arsenate detoxification
2.1.1.138-RXN	amet + METHYLARSONITE --> ahcys + DIMETHYLARSINATE	Arsenate detoxification
Purine-nucleoside phosphorylase (Adenosine)	adn + aso4 --> r1ars + ade	Arsenate detoxification
Purine-nucleoside phosphorylase (Guanosine)	gsn + aso4 --> r1ars + gua	Arsenate detoxification
RXN-6981	DIMETHYLARSINATE --> DIMETHYLARSINOUS-ACID	Arsenate detoxification
RXN-7002	r1ars + dihydrolipoate --> aso3 + rib-D + LIPOIC-ACID	Arsenate detoxification
RXN1F-144	(2.0) GERANYLGERANYL-PP --> PHYTOENE + (2.0) ppi	Carotenoid biosynthesis
RXN1F-145	PHYTOENE --> CPD1F-98	Carotenoid biosynthesis
RXN1F-146	CPD1F-98 --> lycopene	Carotenoid biosynthesis
RXN1F-147	lycopene --> CPD1F-115	Carotenoid biosynthesis
RXN1F-148	CPD1F-115 --> CPD1F-118	Carotenoid biosynthesis
RXN1F-150	lycopene --> CPD1F-126	Carotenoid biosynthesis
RXN1F-151	CPD1F-126 --> CPD1F-129	Carotenoid biosynthesis
RXN1F-152	CPD1F-129 + (2.0) h2o --> zeaxanthin	Carotenoid biosynthesis
RXN1F-153	zeaxanthin + nadph + O2 --> CPD1F-131 + nadp + h2o	Carotenoid biosynthesis
RXN1F-154	CPD1F-131 + nadph + O2 --> CPD1F-133 + nadp + h2o	Carotenoid biosynthesis
RXN1F-155	CPD1F-133 --> neoxanthin	Carotenoid biosynthesis
RXN-314	CPD1F-133 + nadp + h2o --> CPD1F-131 + nadph + O2	Carotenoid biosynthesis
RXN-325	CPD1F-131 + nadp + h2o <=> zeaxanthin + nadph + O2	Carotenoid biosynthesis
RXN-5961	CPD1F-118 + nadph + O2 --> zeinoxanthin + nadp + h2o	Carotenoid biosynthesis
RXN-5962	zeinoxanthin + nadph + O2 --> lutein + nadp + h2o	Carotenoid biosynthesis
zeaxanthin,NADH:oxygen oxidoreductase	CPD1F-131 + nadp + h2o --> zeaxanthin + nadph + O2	Carotenoid biosynthesis	EC-1.14.13.90
zeaxanthin,NADH:oxygen oxidoreductase	CPD1F-133 + nadp + h2o --> CPD1F-131 + nadph + O2	Carotenoid biosynthesis	EC-1.14.13.90
2.3.1.157-RXN	gam1p + accoa --> acgam1p + coa + Hcyt	Cell Envelope Biosynthesis	EC-2.3.1.157
2.7.7.13-RXN	man1p + gtp + Hcyt --> gdpmann + ppi	Cell Envelope Biosynthesis	EC-2.7.7.22
2.7.8.15-RXN	dolp + uacgam --> uagmda + ump	Cell Envelope Biosynthesis
3-deoxy -D-manno-octulosonic -acid 8-phosphate	ara5p + h2o + pep --> kdo8p + pi	Cell Envelope Biosynthesis
3-deoxy-manno-octulosonate-8-phosphatase	h2o + kdo8p --> kdo + pi	Cell Envelope Biosynthesis
acyl-[acyl-carrier-protein] synthetase (n-C14:0)	ACP + atp + ttdca --> amp + myrsACP + ppi	Cell Envelope Biosynthesis	EC-6.2.1.20
CPM-KDOSYNTH-RXN	kdo + ctp --> ckdo + ppi	Cell Envelope Biosynthesis	EC-2.7.7.38
DALADALALIG-RXN	(2.0) ala-d + atp <=> alaala + pi + adp + Hcyt	Cell Envelope Biosynthesis	EC-6.3.2.4
D-alanine-D-alanine ligase	alaala + h2o <=> (2.0) ala-d	Cell Envelope Biosynthesis
DTDPDEHYDRHAMEPIM-RXN	dtdp4d6dg --> dtdp4d6dm	Cell Envelope Biosynthesis	EC-5.1.3.13
DTDPDEHYRHAMREDUCT-RXN	nadp + dtdprmn + Hcyt --> nadph + dtdp4d6dm	Cell Envelope Biosynthesis
DTDPGLUCDEHYDRAT-RXN	dtdpglu --> h2o + dtdp4d6dg	Cell Envelope Biosynthesis	EC-4.2.1.46
DTDPGLUCOSEPP-RXN	g1p + dttp + Hcyt --> dtdpglu + ppi	Cell Envelope Biosynthesis	EC-2.7.7.24
FCLEPIM-RXN	gdpddman --> gdpofuc	Cell Envelope Biosynthesis
FCLREDUCT-RXN	gdpofuc + nadph + Hcyt --> gdpfuc + nadp	Cell Envelope Biosynthesis
FUC4NACTRANS-RXN	unagamu + dtdp4aaddg --> unagamuf + tdp	Cell Envelope Biosynthesis
GDPMANDEHYDRA-RXN	gdpmann --> h2o + gdpddman	Cell Envelope Biosynthesis	EC-4.2.1.47
GDPMANMANHYDRO-RXN	gdpmann + h2o --> gdp + man	Cell Envelope Biosynthesis
GLCNACPTRANS-RXN	udcpp + uacgam --> ump + unaga	Cell Envelope Biosynthesis
GLUTRACE-RXN	GLT <=> D-GLT	Cell Envelope Biosynthesis	EC-5.1.1.3
GLYCPDIESTER-RXN	h2o + L-1-PHOSPHATIDYL-ETHANOLAMINE --> glyc3p + etoh + Hcyt	Cell Envelope Biosynthesis	EC-3.1.4.46
GLYCPDIESTER-RXN	h2o + L-1-phosphatidyl-inositols --> glyc3p + inost + Hcyt	Cell Envelope Biosynthesis	EC-3.1.4.46
KDOTRANS-RXN	lipidA + ckdo --> kdolipid4 + cmp + Hcyt	Cell Envelope Biosynthesis
L-GLN-FRUCT-6-P-AMINOTRANS-RXN	f6p + gln-L --> gam6p + GLT	Cell Envelope Biosynthesis	EC-2.6.1.16
LIPIDADISACCHARIDESYNTH-RXN	lipidX + u23ga --> lipidAds + udp + Hcyt	Cell Envelope Biosynthesis	EC-2.4.1.182
LIPIDXSYNTHESIS-RXN	h2o + u23ga --> lipidX + ump + Hcyt	Cell Envelope Biosynthesis
MANNPGUANYLTRANGDP-RXN	man1p + gdp + Hcyt --> gdpmann + pi	Cell Envelope Biosynthesis
MYRPALMTRAN-RXN	kdo2lipid4p + myrsACP --> lipa_coldD + ACP	Cell Envelope Biosynthesis
NACGLCTRANS-RXN	C5 + uacgam --> C6 + udp + Hcyt	Cell Envelope Biosynthesis
NAG1P-URIDYLTRANS-RXN	acgam1p + utp + Hcyt --> uacgam + ppi	Cell Envelope Biosynthesis	EC-2.7.7.23
PHOSACETYLGLUCOSAMINEMUT-RXN	acgam6p <=> acgam1p	Cell Envelope Biosynthesis
PHOSGLUCOSAMINEMUT-RXN	gam6p <=> gam1p	Cell Envelope Biosynthesis	EC-5.4.2.10
PHOSNACMURPENTATRANSLYS-RXN	udcpp + C3 <=> C4 + ump	Cell Envelope Biosynthesis
PHOSNACMURPENTATRANS-RXN	ugmda + udcpp <=> C5 + ump	Cell Envelope Biosynthesis
RFFTRANS-RXN	dtdp4d6dg + GLT --> dtdp4addg + akg	Cell Envelope Biosynthesis	EC-2.6.1.33
RXN-5461	dtdp4d6dg + nadph + Hcyt <=> dtdprmn + nadp	Cell Envelope Biosynthesis	EC-1.1.1.133
TDPFUCACTRANS-RXN	dtdp4addg + accoa --> dtdp4aaddg + coa + Hcyt	Cell Envelope Biosynthesis
TETRAACYLDISACC4KIN-RXN	lipidAds + atp --> lipidA + adp + Hcyt	Cell Envelope Biosynthesis	EC-2.7.1.130
UDPACYLGLCNACDEACETYL-RXN	u3aga + h2o --> u3hga + ACET	Cell Envelope Biosynthesis
UDPGLCNACEPIM-RXN	uacgam --> uacmam	Cell Envelope Biosynthesis	EC-5.1.3.14
UDP-GLUCURONATE-DECARBOXYLASE-RXN	udpglcur --> udpxyl + co2	Cell Envelope Biosynthesis
UDPHYDROXYMYRGLUCOSAMNACETYLTRANS-RXN	u3hga + 3hmrsACP --> u23ga + ACP	Cell Envelope Biosynthesis
UDPMANACATRANS-RXN	uacmamu + unaga --> unagamu + udp + Hcyt	Cell Envelope Biosynthesis
UDPMANNACADEHYDROG-RXN	uacmam + (2.0) nad + h2o --> uacmamu + (2.0) nadh + (3.0) Hcyt	Cell Envelope Biosynthesis
UDPNACETYLGLUCOSAMACYLTRANS-RXN	3hmrsACP + uacgam <=> u3aga + ACP	Cell Envelope Biosynthesis	EC-2.3.1.129
UDPNACETYLGLUCOSAMENOLPYRTRANS-RXN	uacgam + pep --> uaccg + pi	Cell Envelope Biosynthesis	EC-2.5.1.7
UDP-N-ACETYLGLUCOSAMINE-4-EPIMERASE-RXN	uacgam <=> udp-N-ACETYL-GALACTOSAMINE	Cell Envelope Biosynthesis
UDPNACETYLMURAMATEDEHYDROG-RXN	nadph + uaccg + Hcyt --> nadp + uamr	Cell Envelope Biosynthesis	EC-1.1.1.158
UDP-NACMURALA-GLU-LIG-RXN	uama + D-GLT + atp --> uamag + pi + adp + Hcyt	Cell Envelope Biosynthesis	EC-6.3.2.9
UDP-NACMUR-ALA-LIG-RXN	ala-l + uamr + atp --> uama + pi + adp + Hcyt	Cell Envelope Biosynthesis	EC-6.3.2.8
UDP-NACMURALGLDAPAALIG-RXN	ugmd + alaala + atp --> ugmda + pi + adp + Hcyt	Cell Envelope Biosynthesis	EC-6.3.2.15
UDP-NACMURALGLDAPLIG-RXN	uamag + 26dap-M + atp --> ugmd + pi + adp + Hcyt	Cell Envelope Biosynthesis	EC-6.3.2.13
UGD-RXN	udpg + h2o + (2.0) nad <=> udpglcur + (2.0) nadh + (3) Hcyt	Cell Envelope Biosynthesis	EC-1.1.1.22
undecaprenyl-diphosphatase	h2o + udcpdp --> Hcyt + pi + udcpp	Cell Envelope Biosynthesis
MERCURY-(II)-REDUCTASE-RXN	nadp + hg + Hcyt <=> nadph + hg2	Central Metabolism
ALANINE--TRNA-LIGASE-RXN	ALA-tRNAs + ala-l + atp --> Charged-ALA-tRNAs + ppi + amp	Charge tRNA
ARGININE--TRNA-LIGASE-RXN	ARG-tRNAs + ARG + atp --> Charged-ARG-tRNAs + ppi + amp	Charge tRNA
ASPARAGINE--TRNA-LIGASE-RXN	ASN-tRNAs + ASN + atp --> Charged-ASN-tRNAs + ppi + amp	Charge tRNA
ASPARTATE--TRNA-LIGASE-RXN	ASP-tRNAs + asp-l + atp --> Charged-ASP-tRNAs + ppi + amp	Charge tRNA
CYSTEINE--TRNA-LIGASE-RXN	CYS-tRNAs + CYS + atp --> Charged-CYS-tRNAs + ppi + amp	Charge tRNA
GLURS-RXN	GLT-tRNAs + GLT + atp --> Charged-GLT-tRNAs + ppi + amp	Charge tRNA	EC-6.1.1.17
GLUTAMINE--TRNA-LIGASE-RXN	GLN-tRNAs + gln-L + atp --> Charged-GLN-tRNAs + ppi + amp	Charge tRNA
GLYCINE--TRNA-LIGASE-RXN	GLY-tRNAs + GLY + atp --> Charged-GLY-tRNAs + ppi + amp	Charge tRNA
HISTIDINE--TRNA-LIGASE-RXN	HIS-tRNAs + HIS + atp --> Charged-HIS-tRNAs + ppi + amp	Charge tRNA
ISOLEUCINE--TRNA-LIGASE-RXN	ILE-tRNAs + ILE + atp --> Charged-ILE-tRNAs + ppi + amp	Charge tRNA
LEUCINE--TRNA-LIGASE-RXN	LEU + LEU-tRNAs + atp --> Charged-LEU-tRNAs + ppi + amp	Charge tRNA
LYSINE--TRNA-LIGASE-RXN	LYS-tRNAs + LYS + atp --> Charged-LYS-tRNAs + ppi + amp	Charge tRNA
METHIONINE--TRNA-LIGASE-RXN	MET-tRNAs + MET + atp --> Charged-MET-tRNAs + ppi + amp	Charge tRNA
PHENYLALANINE--TRNA-LIGASE-RXN	PHE-tRNAs + PHE + atp --> Charged-PHE-tRNAs + ppi + amp	Charge tRNA
PROLINE--TRNA-LIGASE-RXN	PRO + PRO-tRNAs + atp --> Charged-PRO-tRNAs + ppi + amp	Charge tRNA
SERINE--TRNA-LIGASE-RXN	SER-tRNAs + SER + atp --> Charged-SER-tRNAs + ppi + amp	Charge tRNA
THREONINE--TRNA-LIGASE-RXN	THR-tRNAs + THR + atp --> Charged-THR-tRNAs + ppi + amp	Charge tRNA
TRYPTOPHAN--TRNA-LIGASE-RXN	TRP-tRNAs + TRP + atp --> Charged-TRP-tRNAs + ppi + amp	Charge tRNA
TYROSINE--TRNA-LIGASE-RXN	TYR + TYR-tRNAs + atp --> Charged-TYR-tRNAs + ppi + amp	Charge tRNA
VALINE--TRNA-LIGASE-RXN	VAL-tRNAs + VAL + atp --> Charged-VAL-tRNAs + ppi + amp	Charge tRNA
CHLOROBENDDH-RXN	14-DICHLOROBENZENE-DIHYDRODIOL + nad <=> 36-DICHLOROCATECHOL + nadh	Chlorophyll biosynthesis
CHLOROCATDIOXY-RXN	36-DICHLOROCATECHOL + O2 <=> 25-DICHLORO-CISCIS-MUCONATE	Chlorophyll biosynthesis
CHLOROMALERED-RXN	2-CHLOROMALEYLACETATE + nadph + Hcyt <=> MALEYLACETATE + cl + nadp	Chlorophyll biosynthesis
CHLOROMUCISOM-RXN	25-DICHLORO-CISCIS-MUCONATE <=> 2-CHLORO-TRANS-DIENELACTONE + cl	Chlorophyll biosynthesis
DIENELACHYDRO-RXN	2-CHLORO-TRANS-DIENELACTONE + h2o --> 2-CHLOROMALEYLACETATE	Chlorophyll biosynthesis
DIOXYXANFL-RXN	14-DICHLOROBENZENE + O2 + nadh <=> 14-DICHLOROBENZENE-DIHYDRODIOL + nad	Chlorophyll biosynthesis
geranylgeranyl-reductase	GERANYLGERANYL-PP + nadph --> dihydrogeranylgeranyl-PP + nadp	Chlorophyll biosynthesis
geranylgeranyl-reductase	dihydrogeranylgeranyl-PP + nadph --> tetrahydrogeranylgeranyl-PP + nadp	Chlorophyll biosynthesis
geranylgeranyl-reductase	tetrahydrogeranylgeranyl-PP + nadph --> PHYTYL-PYROPHOSPHATE + nadp	Chlorophyll biosynthesis
GSAAMINOTRANS-RXN	glu1sa --> 5aop	Chlorophyll biosynthesis	EC-5.4.3.8
GST-RXN	1-CHLORO-24-DINITROBENZENE + gthrd <=> S-24-DINITROPHENYLGLUTATHIONE + Hcyt + cl	Chlorophyll biosynthesis	EC-2.5.1.18
HEMN-RXN	cpppg3 + (2.0) amet --> pppg9 + (2.0) co2 + (2.0) MET + (2.0) CH33ADO	Chlorophyll biosynthesis
magnesium chelatase	atp + ppp9 + mg2 + h2o --> MG-PROTOPORPHYRIN + Hcyt + pi + adp	Chlorophyll biosynthesis	EC-6.6.1.1	[29]
OHMETHYLBILANESYN-RXN	h2o + (4.0) ppbng --> (4.0) nh4 + hmbil	Chlorophyll biosynthesis	EC-4.3.1.8
PORPHOBILSYNTH-RXN	(2.0) 5aop --> (2.0) h2o + ppbng + Hcyt	Chlorophyll biosynthesis	EC-4.2.1.24
PROTOCHLOROPHYLLIDE-REDUCTASE-RXN	nadph + PROTOCHLOROPHYLLIDE --> nadp + CHLOROPHYLLIDE-A	Chlorophyll biosynthesis	EC-1.3.1.33	[32]
PROTOPORGENOXI-RXN	(1.5) O2 + pppg9 --> (3.0) h2o + ppp9	Chlorophyll biosynthesis	EC-1.3.3.4
RXN0-1461	cpppg3 + (2.0) O2 + (2) Hcyt --> pppg9 + (2.0) co2 + (2.0) h2o2	Chlorophyll biosynthesis	EC-1.3.3.3
RXN1F-10	MONO-VINYL-PROTOCHLOROPHYLLIDE-A + nadph + Hcyt --> nadp + CHLOROPHYLLIDE-A	Chlorophyll biosynthesis
RXN1F-66	CHLOROPHYLLIDE-A + PHYTYL-PYROPHOSPHATE --> CHLOROPHYLL-A + ppi	Chlorophyll biosynthesis
RXN1F-72	DIVINYL-PROTOCHLOROPHYLLIDE-A + nadph + Hcyt --> MONO-VINYL-PROTOCHLOROPHYLLIDE-A + nadp	Chlorophyll biosynthesis
RXN1F-88	CHLOROPHYLL-A + O2 --> CHLOROPHYLL-B + h2o	Chlorophyll biosynthesis
RXN1F-9	nadh + MG-PROTOPORPHYRIN-MONOMETHYL-ESTER + O2 + Hcyt --> nad + DIVINYL-PROTOCHLOROPHYLLIDE-A + h2o	Chlorophyll biosynthesis
RXN1F-9	nadph + MG-PROTOPORPHYRIN-MONOMETHYL-ESTER + O2 + Hcyt --> nadp + DIVINYL-PROTOCHLOROPHYLLIDE-A + h2o	Chlorophyll biosynthesis
RXN-MG-PROTOPORPHYRIN-METHYLESTER-SYN	MG-PROTOPORPHYRIN + amet --> ahcys + MG-PROTOPORPHYRIN-MONOMETHYL-ESTER	Chlorophyll biosynthesis
UROGENDECARBOX-RXN	uppg3 + (4) Hcyt --> (4.0) co2 + cpppg3	Chlorophyll biosynthesis	EC-4.1.1.37
UROGENIIISYN-RXN	hmbil <=> uppg3 + h2o	Chlorophyll biosynthesis	EC-4.2.1.75
2OXOGLUTARATEDEH-RXN	akg + coa + nad --> succoa + co2 + nadh	Citrate Cycle (TCA)
ACONITATEDEHYDR-RXN	CIT <=> CIS-ACONITATE + h2o	Citrate Cycle (TCA)
ACONITATEHYDR-RXN	CIS-ACONITATE + h2o <=> icit	Citrate Cycle (TCA)
CITSYN-RXN	OA + accoa + h2o --> CIT + coa + Hcyt	Citrate Cycle (TCA)	EC-4.1.3.7
DIHYDLIPACETRANS-RXN	coa + apam --> accoa + dhlam	Citrate Cycle (TCA)
DIHYDLIPSUCCTRANS-RXN	coa + sdhlam --> dhlam + succoa	Citrate Cycle (TCA)
FUMHYDR-RXN	MAL <=> fum + h2o	Citrate Cycle (TCA)	EC-4.2.1.2
ISOCITDEH-RXN	icit + nadp <=> nadph + akg + co2	Citrate Cycle (TCA)	EC-1.1.1.42
MALATE-DEH-RXN	MAL + nad <=> OA + nadh + Hcyt	Citrate Cycle (TCA)	EC-1.1.1.37
MALATE-DEHYDROGENASE-(NADP+)-RXN	nadp + MAL <=> nadph + OA + Hcyt	Citrate Cycle (TCA)
PYRUVATEDECARB-RXN	lpam + pyr <=> apam + co2	Citrate Cycle (TCA)
R23-RXN	nad + icit <=> nadh + OXALO-SUCCINATE	Citrate Cycle (TCA)
R23-RXN	nadp + icit <=> nadph + OXALO-SUCCINATE	Citrate Cycle (TCA)
R24-RXN	OXALO-SUCCINATE <=> akg + co2	Citrate Cycle (TCA)
RXN0-1146	akg + lpam + Hcyt <=> sdhlam + co2	Citrate Cycle (TCA)
RXN-3781	MAL <=> OA	Citrate Cycle (TCA)	EC-1.1.1.39
SUCCCOASYN-RXN	succ + coa + atp <=> succoa + adp + pi	Citrate Cycle (TCA)	EC-6.2.1.5
SUCC-FUM-OXRED-RXN	succ + fad --> fum + fadh2	Citrate Cycle (TCA)	EC-1.3.99.1
SUCCINATE-DEHYDROGENASE-(UBIQUINONE)-RXN	q8h2 + fum --> q8 + succ	Citrate Cycle (TCA)	EC-1.3.99.1
1.3.1.54-RXN	precorrin-6x + nadph --> precorrin-6y + nadp	Cofactor and Prosthetic Group Biosynthesis
1-deoxy-D-xylulose reductoisomerase	dxyl5p + Hcyt + nadph --> 2me4p + nadp	Cofactor and Prosthetic Group Biosynthesis		[28], [9]
1-hydroxy-2-methyl-2-(E)-butenyl 4-diphosphate reductase (ipdp)	Hcyt + h2mb4p + nadh --> h2o + ipdp + nad	Cofactor and Prosthetic Group Biosynthesis		[9]
1-hydroxy-2-methyl-2-(E)-butenyl 4-diphosphate reductase (ipdp)	Hcyt + h2mb4p + nadh --> h2o + dmpp + nad	Cofactor and Prosthetic Group Biosynthesis		[28], [9]
2.1.1.130-RXN	2dshcl + amet --> ahcys + precorrin-3A	Cofactor and Prosthetic Group Biosynthesis
2.1.1.131-RXN	precorrin-3B + amet --> precorrin-4B + ahcys	Cofactor and Prosthetic Group Biosynthesis
2.1.1.132-RXN	precorrin-6y + (2.0) amet --> precorrin-8x + (2.0) ahcys + co2	Cofactor and Prosthetic Group Biosynthesis
2.1.1.133-RXN	precorrin-4B + amet --> precorrin-5 + ahcys	Cofactor and Prosthetic Group Biosynthesis
2.5.1.64-RXN	akg + ichor --> SUCCINYL-OH-CYCLOHEXADIENE-COOH + pyr + co2	Cofactor and Prosthetic Group Biosynthesis
2.8.1.6-RXN	CYS + dtbt <=> btn + (2) Hcyt + ala-l	Cofactor and Prosthetic Group Biosynthesis
2C-methyl-D-erythritol 2,4 cyclodiphosphate dehydratase	2mecdp + Hcyt --> h2mb4p + h2o	Cofactor and Prosthetic Group Biosynthesis		[28], [9]
2-C-methyl-D-erythritol 2,4-cyclodiphosphate synthase	2p4c2me --> 2mecdp + cmp	Cofactor and Prosthetic Group Biosynthesis		[28], [9]
2-C-methyl-D-erythritol 4-phosphate cytidylyltransferase	2me4p + ctp + Hcyt --> 4c2me + ppi	Cofactor and Prosthetic Group Biosynthesis
2-DEHYDROPANTOATE-REDUCT-RXN	2dhp + nadph + Hcyt --> pant-R + nadp	Cofactor and Prosthetic Group Biosynthesis	EC-1.1.1.169
2-methyl-6-phytyl-1,4-benzoquinone/2-methyl-6-solanyl-1,4-benzoquinone methyltransferase	msbq + amet --> PLASTOQUINONE + ahcys	Cofactor and Prosthetic Group Biosynthesis		[5]
2-methyl-6-phytyl-1,4-benzoquinone/2-methyl-6-solanyl-1,4-benzoquinone methyltransferase	mpbq + amet --> ahcys + dmpbq	Cofactor and Prosthetic Group Biosynthesis	EC-2.1.1.-	[5], [30]
2-OCTAPRENYL-6-METHOXYPHENOL-HYDROX-RXN	2omph + O2 --> 2ombzl + h2o	Cofactor and Prosthetic Group Biosynthesis
2-OCTAPRENYL-6-OHPHENOL-METHY-RXN	2ohph + amet --> ahcys + 2omph	Cofactor and Prosthetic Group Biosynthesis
2-OCTAPRENYL-METHOXY-BENZOQ-METH-RXN	2ombzl + amet --> ahcys + 2ommbl	Cofactor and Prosthetic Group Biosynthesis
2-OCTAPRENYLPHENOL-HYDROX-RXN	(2.0) 2oph + O2 --> (2.0) 2ohph	Cofactor and Prosthetic Group Biosynthesis
2-OXOGLUT-DECARBOX-RXN	akg + THIAMINE-PYROPHOSPHATE + Hcyt --> ssaltpp + co2	Cofactor and Prosthetic Group Biosynthesis	EC-4.1.1.71
3-CH3-2-OXOBUTANOATE-OH-CH3-XFER-RXN	h2o + 3mob + mlthf --> 2dhp + THF	Cofactor and Prosthetic Group Biosynthesis
3-OCTAPRENYL-4-OHBENZOATE-DECARBOX-RXN	3ophb + Hcyt --> 2oph + co2	Cofactor and Prosthetic Group Biosynthesis
4-(cytidine 5'-diphospho)-2-C-methyl-D-erythritol kinase	4c2me + atp --> 2p4c2me + adp + Hcyt	Cofactor and Prosthetic Group Biosynthesis
4-hydroxyphenylpyruvate dioxygenase	34hpp + O2 --> homogen + co2	Cofactor and Prosthetic Group Biosynthesis	EC-1.13.11.27	[5]
4OHBENZOATE-OCTAPRENYLTRANSFER-RXN	octdp + 4hbz --> 3ophb + ppi	Cofactor and Prosthetic Group Biosynthesis
5.4.1.2-RXN	precorrin-8x --> hydrogenobyrinate	Cofactor and Prosthetic Group Biosynthesis
6-CARBOXYHEXANOATE--COA-LIGASE-RXN	coa + pimelate + atp --> pmcoa + ppi + amp	Cofactor and Prosthetic Group Biosynthesis
7KAPSYN-RXN	ala-l + pmcoa + Hcyt <=> co2 + coa + 8aonn	Cofactor and Prosthetic Group Biosynthesis	EC-2.3.1.47
ADCLY-RXN	4adcho --> 4abz + pyr	Cofactor and Prosthetic Group Biosynthesis
ADOMET-DMK-METHYLTRANSFER-RXN	2dmmq8 + amet --> ahcys + VITAMIN_K_{2} + Hcyt	Cofactor and Prosthetic Group Biosynthesis
AIRCARBOXY-RXN	air + atp + co2 + h2o --> pi + 5aizc + adp	Cofactor and Prosthetic Group Biosynthesis
ASPDECARBOX-RXN	asp-l --> ala-B + co2	Cofactor and Prosthetic Group Biosynthesis
BTUR2-RXN	cbi + atp + h2o <=> adocbi + pi + ppi	Cofactor and Prosthetic Group Biosynthesis
CHORPYRLY-RXN	chor --> 4hbz + pyr	Cofactor and Prosthetic Group Biosynthesis
COBALADENOSYLTRANS-RXN	atp + cbl1 + h2o <=> adocbl + pi + ppi	Cofactor and Prosthetic Group Biosynthesis	EC-2.5.1.17
COBALAMINSYN-RXN	agdpcbi + ALPHA-RIBAZOLE --> adocbi + gmp + Hcyt	Cofactor and Prosthetic Group Biosynthesis
COBINAMIDEKIN-RXN	adocbi + atp --> adocbip + adp + Hcyt	Cofactor and Prosthetic Group Biosynthesis
COBINPGUANYLYLTRANS-RXN	adocbip + gtp + Hcyt --> agdpcbi + ppi	Cofactor and Prosthetic Group Biosynthesis
DAPASYN-RXN	amet + 8aonn <=> amob + dann	Cofactor and Prosthetic Group Biosynthesis	EC-2.6.1.62
dephospho-CoA kinase	atp + dpcoa --> adp + coa + Hcyt	Cofactor and Prosthetic Group Biosynthesis	EC-2.7.1.24
DETHIOBIOTIN-SYN-RXN	co2 + dann + atp <=> dtbt + pi + adp + (3) Hcyt	Cofactor and Prosthetic Group Biosynthesis	EC-6.3.3.3
DHHB-METHYLTRANSFER-RXN	2omhmbl + amet --> ahcys + q8	Cofactor and Prosthetic Group Biosynthesis
DIHYDROFOLATEREDUCT-RXN	nadp + THF <=> nadph + dhf + Hcyt	Cofactor and Prosthetic Group Biosynthesis	EC-1.5.1.3
DIHYDROFOLATESYNTH-RXN	GLT + dhpt + atp --> dhf + pi + adp	Cofactor and Prosthetic Group Biosynthesis	EC-6.3.2.12
DIHYDROKAEMPFEROL-4-REDUCTASE-RXN	nadph + DIHYDROKAEMPFEROL-cmpD --> LEUCOPELARGONIDIN-cmpD + nadp	Cofactor and Prosthetic Group Biosynthesis
DIHYDRONEOPTERIN-MONO-P-DEPHOS-RXN	dhpmp + h2o --> dhnpt + pi	Cofactor and Prosthetic Group Biosynthesis
dimethylallyltranstransferase	dmpp + ipdp --> grdp + ppi	Cofactor and Prosthetic Group Biosynthesis	EC-2.5.1.1
DIOHBUTANONEPSYN-RXN	ru5p-D --> db4p + for + Hcyt	Cofactor and Prosthetic Group Biosynthesis
DMBPPRIBOSYLTRANS-RXN	nicrnt + DIMETHYLBENZIMIDAZOLE --> nac + ALPHA-RIBAZOLE-5-P	Cofactor and Prosthetic Group Biosynthesis
DMK-RXN	dhna + OCTAPRENYL-DIPHOSPHATE --> 2dmmq8 + ppi + co2 + Hcyt	Cofactor and Prosthetic Group Biosynthesis
DXS-RXN	pyr + g3p + Hcyt --> dxyl5p + co2	Cofactor and Prosthetic Group Biosynthesis
ERYTH4PDEHYDROG-RXN	e4p + h2o + nad <=> ERYTHRONATE-4P + nadh + (2) Hcyt	Cofactor and Prosthetic Group Biosynthesis
ERYTHRON4PDEHYDROG-RXN	ERYTHRONATE-4P + nad <=> ohpb + nadh	Cofactor and Prosthetic Group Biosynthesis
FADSYN-RXN	fmn + atp + Hcyt --> fad + ppi	Cofactor and Prosthetic Group Biosynthesis	EC-2.7.7.2
geranylgeranyl pyrophosphate synthase	frdp + ipdp --> GERANYLGERANYL-PP + ppi	Cofactor and Prosthetic Group Biosynthesis
geranyltranstransferase	grdp + ipdp --> frdp + ppi	Cofactor and Prosthetic Group Biosynthesis	EC-2.5.1.10
GLUTATHIONE-REDUCT-NADPH-RXN	(2) gthrd + nadp <=> gthox + nadph + Hcyt	Cofactor and Prosthetic Group Biosynthesis	EC-1.6.4.2
GLUTATHIONE-SYN-RXN	GLY + glucys + atp --> gthrd + pi + adp + Hcyt	Cofactor and Prosthetic Group Biosynthesis	EC-6.3.2.3
GLUTCYSLIG-RXN	CYS + GLT + atp --> glucys + pi + adp + Hcyt	Cofactor and Prosthetic Group Biosynthesis	EC-6.3.2.2
GLUTRNAREDUCT-RXN	Charged-GLT-tRNAs + nadph + Hcyt --> glu1sa + nadp + GLT-tRNAs	Cofactor and Prosthetic Group Biosynthesis		[25]
GTP-CYCLOHYDRO-II-RXN	(3.0) h2o + gtp --> ppi + 25drapp + for	Cofactor and Prosthetic Group Biosynthesis
GTP-CYCLOHYDRO-I-RXN	h2o + gtp --> ahdt + for	Cofactor and Prosthetic Group Biosynthesis	EC-3.5.4.16
H2NEOPTERINALDOL-RXN	dhnpt <=> gcald + 6hmhpt	Cofactor and Prosthetic Group Biosynthesis
H2NEOPTERINP3PYROPHOSPHOHYDRO-RXN	ahdt + h2o --> dhpmp + ppi	Cofactor and Prosthetic Group Biosynthesis
H2PTERIDINEPYROPHOSPHOKIN-RXN	6hmhpt + atp --> 6hmhptpp + amp + Hcyt	Cofactor and Prosthetic Group Biosynthesis
H2PTEROATESYNTH-RXN	4abz + 6hmhptpp --> dhpt + ppi	Cofactor and Prosthetic Group Biosynthesis
HOLO-ACP-SYNTH-RXN	coa + apoacp <=> pap + ACP + Hcyt	Cofactor and Prosthetic Group Biosynthesis	EC-2.7.8.7
homogentisate phytyltransferase	homogen + PHYTYL-PYROPHOSPHATE --> co2 + ppi + mpbq	Cofactor and Prosthetic Group Biosynthesis		[5]
homogentisate solanyltransferase	solpp + homogen --> msbq + ppi + co2	Cofactor and Prosthetic Group Biosynthesis		[5]
ISOCHORSYN-RXN	chor --> ichor	Cofactor and Prosthetic Group Biosynthesis
L-ASPARTATE-OXID-RXN	O2 + asp-l --> h2o2 + iasp	Cofactor and Prosthetic Group Biosynthesis
LEUCPEL-RXN	LEUCOPELARGONIDIN-cmpD + akg + O2 --> PELARGONIDIN-cmpD + succ + co2 + (2.0) h2o	Cofactor and Prosthetic Group Biosynthesis
LUMAZINESYN-RXN	4r5au + db4p --> dmlz + pi + O2	Cofactor and Prosthetic Group Biosynthesis	EC-2.5.1.9
NAD kinase	atp + nad --> adp + Hcyt + nadp	Cofactor and Prosthetic Group Biosynthesis	EC-2.7.1.23
NAD-SYNTH-GLN-RXN	atp + dnad + gln-L + h2o --> amp + ppi + nad + GLT	Cofactor and Prosthetic Group Biosynthesis
NAD-SYNTH-NH3-RXN	nh4 + atp + dnad --> amp + ppi + nad + Hcyt	Cofactor and Prosthetic Group Biosynthesis	EC-6.3.1.5
NAPHTHOATE-SYN-RXN	sbzcoa --> coa + dhna	Cofactor and Prosthetic Group Biosynthesis	EC-4.1.3.36
NICONUCADENYLYLTRAN-RXN	atp + nicrnt + Hcyt --> ppi + dnad	Cofactor and Prosthetic Group Biosynthesis	EC-2.7.7.18
Octaprenyl pyrophosphate synthase	frdp + (5) ipdp --> octdp + (5) ppi	Cofactor and Prosthetic Group Biosynthesis
OCTAPRENYL-METHYL-METHOXY-BENZOQ-OH-RXN	2ommbl + O2 --> 2omhmbl + h2o	Cofactor and Prosthetic Group Biosynthesis
O-SUCCINYLBENZOATE-COA-LIG-RXN	atp + sucbz + coa --> amp + ppi + sbzcoa	Cofactor and Prosthetic Group Biosynthesis	EC-6.2.1.26
O-SUCCINYLBENZOATE-COA-SYN-RXN	SUCCINYL-OH-CYCLOHEXADIENE-COOH --> sucbz + h2o	Cofactor and Prosthetic Group Biosynthesis
PABASYN-RXN	gln-L + chor --> 4adcho + GLT	Cofactor and Prosthetic Group Biosynthesis
pantetheine-phosphate adenylyltransferase	atp + Hcyt + pan4p --> dpcoa + ppi	Cofactor and Prosthetic Group Biosynthesis	EC-2.7.7.3
PANTOATE-BETA-ALANINE-LIG-RXN	ala-B + pant-R + atp --> pnto-R + ppi + amp + Hcyt	Cofactor and Prosthetic Group Biosynthesis	EC-6.3.2.1
pantothenate kinase	atp + pnto-R --> 4ppan + adp + Hcyt	Cofactor and Prosthetic Group Biosynthesis	EC-2.7.1.33
PDXA-RXN	phthr + nad --> 1-AMINO-PROPAN-2-ONE-3-PHOSPHATE + nadh + co2	Cofactor and Prosthetic Group Biosynthesis
PDXJ-RXN	dxyl5p + 1-AMINO-PROPAN-2-ONE-3-PHOSPHATE --> pydxn5p + pi + (2.0) h2o	Cofactor and Prosthetic Group Biosynthesis
PELUDP-RXN	PELARGONIDIN-cmpD + udpg --> PELARGONIDIN-3-GLUCOSIDE-cmpD + udp	Cofactor and Prosthetic Group Biosynthesis
phosphopantothenate-cysteine ligase	4ppan + ctp + CYS --> 4ppcys + cmp + Hcyt + ppi	Cofactor and Prosthetic Group Biosynthesis	EC-6.3.2.5
phosphopantothenoylcysteine decarboxylase	4ppcys + Hcyt --> co2 + pan4p	Cofactor and Prosthetic Group Biosynthesis	EC-4.1.1.36
PMPOXI-RXN	O2 + h2o + pydam5p --> nh4 + h2o2 + pydx5p	Cofactor and Prosthetic Group Biosynthesis	EC-1.4.3.5
PNKIN-RXN	atp + pydxn --> adp + pydxn5p + Hcyt	Cofactor and Prosthetic Group Biosynthesis	EC-2.7.1.35
PNPOXI-RXN	O2 + pydxn5p <=> h2o2 + pydx5p	Cofactor and Prosthetic Group Biosynthesis	EC-1.4.3.5
PSERTRANSAMPYR-RXN	ohpb + GLT <=> phthr + akg	Cofactor and Prosthetic Group Biosynthesis	EC-2.6.1.52
PYRAMKIN-RXN	atp + pydam --> adp + pydam5p + Hcyt	Cofactor and Prosthetic Group Biosynthesis	EC-2.7.1.35
PYRIDOXKIN-RXN	atp + pydx --> adp + pydx5p + Hcyt	Cofactor and Prosthetic Group Biosynthesis	EC-2.7.1.35
QUINOLINATE-SYNTHA-RXN	iasp + dhap --> quln + (2.0) h2o + pi + Hcyt	Cofactor and Prosthetic Group Biosynthesis
QUINOLINATE-SYNTHE-MULTI-RXN	asp-l + O2 + dhap --> quln + pi + h2o2 + (2.0) h2o	Cofactor and Prosthetic Group Biosynthesis
QUINOPRIBOTRANS-RXN	prpp + quln + (2) Hcyt --> co2 + ppi + nicrnt	Cofactor and Prosthetic Group Biosynthesis	EC-2.4.2.19
R312-RXN	EPYRIDALDOX <=> 3-CYANOPYRIDINE + h2o	Cofactor and Prosthetic Group Biosynthesis
R313-RXN	3-CYANOPYRIDINE + h2o --> ncam	Cofactor and Prosthetic Group Biosynthesis
R314-RXN	ncam + h2o --> nh4 + nac	Cofactor and Prosthetic Group Biosynthesis	EC-3.5.1.19
R321-RXN	precorrin-3A + h2o --> precorrin-3B	Cofactor and Prosthetic Group Biosynthesis
R322-RXN	precorrin-5 + amet + h2o --> precorrin-6x + ahcys + ACET	Cofactor and Prosthetic Group Biosynthesis
R341-RXN	hydrogenobyrinate + (2.0) gln-L + (2.0) atp + (2.0) h2o <=> hydrogenobyrinate-a,c-diamide + (2.0) GLT + (2.0) adp + (2.0) pi	Cofactor and Prosthetic Group Biosynthesis
R342-RXN	hydrogenobyrinate-a,c-diamide + Cobalt2 + atp + h2o --> cobIIyrinic-acid-a,c-diamide + adp + pi	Cofactor and Prosthetic Group Biosynthesis
R343-RXN	cobIIyrinic-acid-a,c-diamide + nadh --> cobIyrinic-acid-a,c-diamide + nad	Cofactor and Prosthetic Group Biosynthesis
R344-RXN	cobIyrinic-acid-a,c-diamide + atp + h2o --> adenosyl-cobyrinic-acid-a,c-diamide + pi + ppi	Cofactor and Prosthetic Group Biosynthesis
R345-RXN	adenosyl-cobyrinic-acid-a,c-diamide + (4.0) gln-L + (4.0) atp + (4.0) h2o --> adenosyl-cobyrate + (4.0) GLT + (4.0) adp + (4.0) pi	Cofactor and Prosthetic Group Biosynthesis
R346-RXN	adenosyl-cobyrate + 1-AMINO-PROPAN-2-OL <=> adocbi + h2o	Cofactor and Prosthetic Group Biosynthesis
RIBAZOLEPHOSPHAT-RXN	h2o + ALPHA-RIBAZOLE-5-P --> ALPHA-RIBAZOLE + pi	Cofactor and Prosthetic Group Biosynthesis
RIBOFLAVINKIN-RXN	ribflv + atp --> fmn + adp + Hcyt	Cofactor and Prosthetic Group Biosynthesis	EC-2.7.1.26
RIBOFLAVINSYNDEAM-RXN	h2o + 25drapp + Hcyt --> 5apru + nh4	Cofactor and Prosthetic Group Biosynthesis	EC-3.5.4.26
RIBOFLAVINSYNREDUC-RXN	5apru + nadph + Hcyt --> 5aprbu + nadp	Cofactor and Prosthetic Group Biosynthesis	EC-1.1.1.193
RIBOFLAVIN-SYN-RXN	(2.0) dmlz --> 4r5au + ribflv	Cofactor and Prosthetic Group Biosynthesis	EC-2.5.1.9
RIBOPHOSPHAT-RXN	5aprbu + h2o --> 4r5au + pi	Cofactor and Prosthetic Group Biosynthesis
RXN-525	DIHYDROKAEMPFEROL-cmpD + O2 --> taxifolin + h2o	Cofactor and Prosthetic Group Biosynthesis
RXN-5985	CPD-5662 <=> btn	Cofactor and Prosthetic Group Biosynthesis
RXN-600	taxifolin + nadph --> leucocyanidin + nadp	Cofactor and Prosthetic Group Biosynthesis
RXN-602	leucocyanidin + akg + O2 --> cyanidin + succ + co2 + (2.0) h2o	Cofactor and Prosthetic Group Biosynthesis
RXN-6142	4abz + udpg --> CPD-5804 + udp	Cofactor and Prosthetic Group Biosynthesis
RXN-6622	CYS-GLY + h2o --> CYS + GLY	Cofactor and Prosthetic Group Biosynthesis
SHCHCSYNTH-RXN	ssaltpp + ichor --> SUCCINYL-OH-CYCLOHEXADIENE-COOH + THIAMINE-PYROPHOSPHATE + pyr	Cofactor and Prosthetic Group Biosynthesis
tocopherol cyclase	dmpbq --> g-tocopherol	Cofactor and Prosthetic Group Biosynthesis		[5]
tocopherol cyclase	mpbq --> d-tocopherol	Cofactor and Prosthetic Group Biosynthesis		[5]
Undecaprenyl diphosphate synthase	frdp + (8) ipdp --> (8) ppi + udcpdp	Cofactor and Prosthetic Group Biosynthesis
γ-tocopherol methyltransferase	g-tocopherol + amet --> ahcys + a-tocohperol	Cofactor and Prosthetic Group Biosynthesis	EC-2.1.1.95	[5]
δ-tocopherol methyltransferase	d-tocopherol + amet --> ahcys + b-tocopherol	Cofactor and Prosthetic Group Biosynthesis	EC-2.1.1.95	[5]
3-SULFINOALANINE-AMINOTRANSFERASE-RXN	3sala + akg <=> 3spyr + GLT	Cysteine Metabolism
3-SULFINYL-PYRUVATE-SPON-RXN	3spyr + h2o --> pyr + SO3	Cysteine Metabolism
ACSERLY-RXN	acser + H2S --> CYS + ACET + Hcyt	Cysteine Metabolism	EC-4.2.99.8
ADENYLYLSULFATE-REDUCTASE-RXN	amp + nadp + SO3 <=> nadph + aps + Hcyt	Cysteine Metabolism
CYSSYNMULTI-RXN	SER + accoa + H2S --> CYS + coa + ACET	Cysteine Metabolism
CYSTEINE-DIOXYGENASE-RXN	O2 + CYS --> 3sala	Cysteine Metabolism	EC-1.13.11.20
SERINE-O-ACETTRAN-RXN	SER + accoa <=> acser + coa	Cysteine Metabolism	EC-2.3.1.30
Sulfate adenyltransferase	SO4 + atp + h2o --> aps + ppi	Cysteine Metabolism
SULFATE-ADENYLYLTRANS-RXN	SO4 + atp --> aps + ppi	Cysteine Metabolism
2.3.1.80-RXN	S-Substituted-L-Cysteines + accoa <=> S-Substituted-N-Acetyl-L-Cysteines + coa	Detoxification
6-OXOHEXANOATE-OXIDATION-RXN	6-OXO-HEXANOATE + h2o + nadp --> ADIPATE + nadph	Detoxification
RXN-6641	S-Substituted-Glutathione <=> CPD-6262 + GLT	Detoxification
RXN-6642	CPD-6262 + h2o <=> S-Substituted-L-Cysteines + GLY	Detoxification
EXOPOLYPHOSPHATASE-RXN	h2o + polyp{n} --> pi + polyp{n-1}	Energy metabolism	EC-3.6.1.11
POLYPHOSPHATE-KINASE-RXN	polyp{n-1} + atp <=> polyp{n} + adp	Energy metabolism	EC-2.7.4.1
1.3.1.71-RXN	57222428-ERGOSTATETRAENOL + nadph <=> ERGOSTEROL + nadp	Ergosterol biosynthesis
ALCOHOL-DEHYDROG-RXN	acald + nadh <=> etoh + nad	Fermentation
1.5.1.15-RXN	mlthf + nad <=> methf + nadh + Hcyt	Folate Metabolism
1.5.1.20-RXN	mlthf + nadph + Hcyt --> 5mthf + nadp	Folate Metabolism	EC-1.5.1.5
1.5.1.20-RXN	mlthf + nadh + Hcyt --> 5mthf + nad	Folate Metabolism
2.1.1.19-RXN	THF + TRIMETHYLSULFONIUM <=> 5mthf + REDUCED-DMSO	Folate Metabolism
5-FORMYL-THF-CYCLO-LIGASE-RXN	5fthf + atp --> methf + adp + pi	Folate Metabolism
FOLYLPOLYGLUTAMATESYNTH-RXN	THF-GLU{n-1} + GLT + atp --> THF-GLU{n} + pi + adp	Folate Metabolism
FORMATETHFLIG-RXN	atp + for + THF --> adp + pi + 10fthfF	Folate Metabolism
FORMYLTHFDEFORMYL-RXN	h2o + 10fthfF --> THF + for	Folate Metabolism	EC-3.5.1.10
FORMYLTHFGLUSYNTH-RXN	FORMYL-THF-GLU{n-1} + GLT + atp --> FORMYL-THF-GLU{n} + adp + pi	Folate Metabolism
GCVMULTI-RXN	GLY + THF + nad --> nh4 + mlthf + co2 + nadh	Folate Metabolism
Glycolaldehyde dehydrogenase	gcald + h2o + nad --> glyclt + (2) Hcyt + nadh	Folate Metabolism	EC-1.2.1.21
METHENYLTHFCYCLOHYDRO-RXN	h2o + methf <=> 10fthfF	Folate Metabolism	EC-3.5.4.9
METHYLENETHFDEHYDROG-NADP-RXN	mlthf + nadp <=> nadph + methf + Hcyt	Folate Metabolism
METLENETHFRED-FERRE-RXN	mlthf + fdred --> 5mthf + fdox	Folate Metabolism
RXN0-2921	mlthf + GLT + atp --> mlthf-GLU + pi + adp	Folate Metabolism
RXN-5061	5mthf + fdox <=> mlthf + fdred	Folate Metabolism
RXN-6102	THF + GLT + atp --> THF-L-glutamate + adp + pi	Folate Metabolism
RXN-6282	CPD-5727 + h2o --> FORMYL-THF-GLU{n-1}	Folate Metabolism
RXN-6283	FORMYL-THF-GLU{n} + adp + pi + Hcyt <=> THF-GLU{n} + atp + for	Folate Metabolism
RXN-6321	methf + h2o <=> 5fthf	Folate Metabolism
5-OXOPROLINASE-(ATP-HYDROLYSING)-RXN	5-OXOPROLINE + (2.0) h2o + atp --> pi + GLT + adp	Glutamate metabolism
GLUTAMATESYN-RXN	gln-L + akg + nadph + Hcyt --> (2.0) GLT + nadp	Glutamate metabolism	EC-1.4.1.13
GLUTAMATE-SYNTHASE-(FERREDOXIN)-RXN	(2.0) fdox + (2.0) GLT <=> (2.0) fdred + akg + gln-L	Glutamate metabolism	EC-1.4.7.1	[23]
GLUTAMATE-SYNTHASE-(NADH)-RXN	nadh + akg + gln-L + Hcyt --> nad + (2.0) GLT	Glutamate metabolism	EC-1.4.1.13
GLUTAMINESYN-RXN	nh4 + GLT + atp --> gln-L + adp + pi + Hcyt	Glutamate metabolism	EC-6.3.1.2	[21], [20]
GLUTAMIN-RXN	gln-L + h2o --> nh4 + GLT	Glutamate metabolism	EC-3.5.1.2
GLUTDECARBOX-RXN	GLT + Hcyt --> co2 + 4abut	Glutamate metabolism	EC-4.1.1.15
GLUTDEHYD-RXN	GLT + h2o + nadp <=> nh4 + akg + nadph + Hcyt	Glutamate metabolism	EC-1.4.1.4	[4]
AKBLIG-RXN	2aobut + coa --> GLY + accoa	Glycine and Serine Metabolism	EC-2.3.1.29
DIHYDLIPOXN-RXN	dhlam + nad <=> lpam + nadh	Glycine and Serine Metabolism
GLYCINE-AMINOTRANSFERASE-RXN	akg + GLY <=> GLT + glx	Glycine and Serine Metabolism
GLYOHMETRANS-RXN	SER + THF --> mlthf + GLY + h2o	Glycine and Serine Metabolism	EC-2.1.2.1
PGLYCDEHYDROG-RXN	3pg + nad --> 3php + nadh + Hcyt	Glycine and Serine Metabolism	EC-1.1.1.95
PSERPHOSPHA-RXN	pser-L + h2o --> SER + pi	Glycine and Serine Metabolism	EC-3.1.3.3
PSERTRANSAM-RXN	3php + GLT --> pser-L + akg	Glycine and Serine Metabolism	EC-2.6.1.52
RXN-974	SER + akg <=> hpyr + GLT	Glycine and Serine Metabolism
SERINE-GLYOXYLATE-AMINOTRANSFERASE-RXN	glx + SER <=> hpyr + GLY	Glycine and Serine Metabolism
SERINE--PYRUVATE-AMINOTRANSFERASE-RXN	pyr + SER <=> ala-l + hpyr	Glycine and Serine Metabolism
THREODEHYD-RXN	THR + nad --> 2aobut + nadh + Hcyt	Glycine and Serine Metabolism	EC-1.1.1.103
THREOSPON-RXN	2aobut --> AMINO-ACETONE + co2	Glycine and Serine Metabolism
2PGADEHYDRAT-RXN	2pg <=> pep + h2o	Glycolysis/Gluconeogenesis	EC-4.2.1.11
3PGAREARR-RXN	3pg <=> 2pg	Glycolysis/Gluconeogenesis	EC-5.4.2.1
6PFRUCTPHOS-RXN	atp + f6p --> fdp + adp + Hcyt	Glycolysis/Gluconeogenesis	EC-2.7.1.11
F16ALDOLASE-RXN	fdp <=> dhap + g3p	Glycolysis/Gluconeogenesis	EC-4.1.2.13
F16BDEPHOS-RXN	fdp + h2o --> f6p + pi	Glycolysis/Gluconeogenesis	EC-3.1.3.11
GAPOXNPHOSPHN-RXN	g3p + pi + nad <=> 13dpg + nadh	Glycolysis/Gluconeogenesis	EC-1.2.1.12
glyceraldehyde-3-phosphate dehydrogenase	pi + nadp + g3p <=> nadph + 13dpg + Hcyt	Glycolysis/Gluconeogenesis	EC-1.2.1.12, EC-1.2.1.59	[34]
glycogen synthase (ADPGlc)	adpglc --> adp + Glycogens + Hcyt	Glycolysis/Gluconeogenesis	EC-2.4.1.21
PEPDEPHOS-RXN	pyr + atp <=> pep + adp + Hcyt	Glycolysis/Gluconeogenesis	EC-2.7.1.40
PEPSYNTH-RXN	h2o + pyr + atp --> pi + pep + amp + (2) Hcyt	Glycolysis/Gluconeogenesis	EC-2.7.9.2
PGLUCISOM-RXN	g6p <=> f6p	Glycolysis/Gluconeogenesis	EC-5.3.1.9
PHOSGLYPHOS-RXN	3pg + atp <=> 13dpg + adp	Glycolysis/Gluconeogenesis	EC-2.7.2.3
PYRUFLAVREDUCT-RXN	pyr + coa + fdox --> accoa + co2 + fdred	Glycolysis/Gluconeogenesis	EC-1.2.7.1	[31]
PYRUVDEH-RXN	pyr + coa + nad --> accoa + co2 + nadh	Glycolysis/Gluconeogenesis
R301-RXN	glc-D + adp --> g6p + amp + Hcyt	Glycolysis/Gluconeogenesis
2.4.1.117-RXN	dolp + udpg --> CPD-166 + udp	Glycoprotein biosynthesis
2.4.1.141-RXN	uagmda + uacgam --> NN-DIACETYLCHITOBIOSYLDIPHOSPHODOLICHO + udp + Hcyt	Glycoprotein biosynthesis
2.4.1.142-RXN	NN-DIACETYLCHITOBIOSYLDIPHOSPHODOLICHO + gdpmann --> ALPHA-D-MANNOSYLCHITOBIO + gdp	Glycoprotein biosynthesis
2.4.1.83-RXN	dolp + gdpmann <=> dolmanp + gdp	Glycoprotein biosynthesis
DOLICHOL-KINASE-RXN	dolichol + ctp --> dolp + cdp	Glycoprotein biosynthesis
RXN-5462	ALPHA-D-MANNOSYLCHITOBIO + gdpmann --> CPD-5161 + gdp	Glycoprotein biosynthesis	EC-2.4.1.132
RXN-5463	CPD-5161 + gdpmann --> CPD-5162 + gdp	Glycoprotein biosynthesis
RXN-5464	CPD-5162 + gdpmann --> CPD-5163 + gdp	Glycoprotein biosynthesis
RXN-5465	CPD-5163 + gdpmann --> CPD-5164 + gdp	Glycoprotein biosynthesis
RXN-5466	CPD-5164 + dolmanp <=> CPD-5165 + dolp	Glycoprotein biosynthesis
RXN-5467	CPD-5165 + dolmanp <=> CPD-5166 + dolp	Glycoprotein biosynthesis
RXN-5468	CPD-5166 + dolmanp <=> CPD-5167 + dolp	Glycoprotein biosynthesis
RXN-5469	CPD-5167 + dolmanp <=> CPD-5168 + dolp	Glycoprotein biosynthesis
RXN-5470	CPD-5168 + CPD-166 <=> CPD-5169 + dolp	Glycoprotein biosynthesis
RXN-5471	CPD-5169 + CPD-166 <=> CPD-5170 + dolp	Glycoprotein biosynthesis
RXN-5472	CPD-5170 + CPD-166 <=> OLIGOSACCHARIDE-DIPHOSPHODOLICHOL + dolp	Glycoprotein biosynthesis
GKI-RXN	atp + glyc-R --> 2pg + adp + Hcyt	Glyoxylate Metabolism
GLY3KIN-RXN	glyc-R + atp --> 3pg + adp + Hcyt	Glyoxylate Metabolism	EC-2.7.1.31
BILIVERDIN-REDUCTASE-RXN	BILIVERDINE + nadph --> nadp + BILIRUBIN	HEME Biosynthesis
HEMEOSYN-RXN	pheme + frdp + h2o --> HEME_O + ppi	HEME Biosynthesis
HEME-OXYGENASE-(DECYCLIZING)-RXN	(3.0) O2 + (3.0) nadph + (3) Hcyt + pheme --> BILIVERDINE + (3.0) h2o + (3.0) nadp + CARBON-MONOXIDE + fe2	HEME Biosynthesis		[22]
PROTOHEMEFERROCHELAT-RXN	fe2 + ppp9 <=> (2.0) Hcyt + pheme	HEME Biosynthesis	EC-4.99.1.1
ATPPHOSPHORIBOSYLTRANS-RXN	atp + prpp --> prbatp + ppi	Histidine Metabolism	EC-2.4.2.17
GLUTAMIDOTRANS-RXN	prlp + gln-L + Hcyt --> eig3p + AICAR + GLT	Histidine Metabolism
HISTALDEHYD-RXN	HISTIDINAL + (2) nad + h2o --> HIS + (2) nadh + (3) Hcyt	Histidine Metabolism	EC-1.1.1.23
HISTAMINOTRANS-RXN	imacp + GLT --> hisp + akg	Histidine Metabolism	EC-2.6.1.9
HISTCYCLOHYD-RXN	prbamp + h2o --> prfp	Histidine Metabolism	EC-3.5.4.19
HISTIDPHOS-RXN	hisp + h2o --> histd + pi	Histidine Metabolism	EC-3.1.3.15
HISTOLDEHYD-RXN	histd + nad <=> HISTIDINAL + nadh	Histidine Metabolism
HISTPRATPHYD-RXN	prbatp + h2o --> prbamp + ppi + Hcyt	Histidine Metabolism	EC-3.6.1.31
IMIDPHOSDEHYD-RXN	eig3p --> imacp + h2o	Histidine Metabolism	EC-4.2.1.19
PRIBFAICARPISOM-RXN	prfp --> prlp	Histidine Metabolism	EC-5.3.1.16
PRPPSYN-RXN	atp + r5p <=> prpp + amp + Hcyt	Histidine Metabolism	EC-2.7.6.1
3-HYDROXYDECANOYL-ACP-DEHYDR-RXN	OH-ACYL-ACP <=> TRANS-D2-ENOYL-ACP + h2o	Membrane Lipid Metabolism
3-hydroxy-myristoyl-ACP synthesis	ddcaACP + (2) Hcyt + malACP + nadph --> 3hmrsACP + ACP + co2 + nadp	Membrane Lipid Metabolism
3-OXOACYL-ACP-COA-SYNTHIII-RXN	accoa + malACP + Hcyt --> actACP + coa + co2	Membrane Lipid Metabolism
3-OXOACYL-ACP-REDUCT-RXN	OH-ACYL-ACP + nadp <=> nadph + B-KETOACYL-ACP	Membrane Lipid Metabolism
3-OXOACYL-ACP-SYNTH-BASE-RXN	acACP + malACP + Hcyt --> ACP + actACP + co2	Membrane Lipid Metabolism
3-OXOACYL-ACP-SYNTH-RXN	ACYL-ACP + malACP --> ACP + B-KETOACYL-ACP + co2	Membrane Lipid Metabolism
ACETYL-COA-CARBOXYLTRANSFER-RXN	HCO3 + Hcyt + accoa + atp <=> malcoa + pi + adp	Membrane Lipid Metabolism	EC-6.4.1.2
ACP-S-ACETYLTRANSFER-RXN	ACP + accoa <=> acACP + coa	Membrane Lipid Metabolism
ACP-S-ACETYLTRANSFER-RXN	ACP + accoa <=> acACP + coa	Membrane Lipid Metabolism	EC-2.3.1.38
ACYLCOADEHYDROG-RXN	ACYL-COA + fad <=> fadh2 + D2-ENOYL-COA	Membrane Lipid Metabolism
ENOYL-ACP-REDUCT-NADH-RXN	ACYL-ACP + nad <=> nadh + TRANS-D2-ENOYL-ACP	Membrane Lipid Metabolism	EC-1.3.1.9
ENOYL-ACP-REDUCT-NADPH-RXN	ACYL-ACP + nadp <=> nadph + TRANS-D2-ENOYL-ACP	Membrane Lipid Metabolism	EC-1.3.1.10
ENOYL-COA-DELTA-ISOM-RXN	CIS-DELTA3-ENOYL-COA <=> TRANS-D2-ENOYL-COA	Membrane Lipid Metabolism	EC-5.3.3.8
ENOYL-COA-HYDRAT-RXN	h2o + TRANS-D2-ENOYL-COA --> L-3-HYDROXYACYL-COA	Membrane Lipid Metabolism	EC-4.2.1.17
FABAUNSATDEHYDR-RXN	BETA-HYDROXYDECANOYL-ACP --> TRANS-D2-DECENOYL-ACP + h2o	Membrane Lipid Metabolism	EC-4.2.1.60
Fatty acid biosynthesis (n-C12:0)	actACP + (14) Hcyt + (4) malACP + (10) nadph --> (4) ACP + (4) co2 + ddcaACP + (5) h2o + (10) nadp	Membrane Lipid Metabolism
KETOACYLCOATHIOL-RXN	coa + 3-KETOACYL-COA <=> ACYL-COA + accoa	Membrane Lipid Metabolism	EC-2.3.1.16
LANOSTEROL-SYNTHASE-RXN	Ssq23epx <=> lanost	Membrane Lipid Metabolism	EC-5.4.99.7
Lumped reaction for acylACP synthesis	acACP + malACP + nadph --> nadp + co2 + ACYL-ACP	Membrane Lipid Metabolism
MALATE--COA-LIGASE-RXN	coa + MAL + atp <=> pi + malcoa + adp + Hcyt	Membrane Lipid Metabolism
MALONYL-ACPDECARBOX-RXN	malACP + Hcyt --> acACP + co2	Membrane Lipid Metabolism
MALONYL-COA-ACP-TRANSACYL-RXN	ACP + malcoa <=> malACP + coa	Membrane Lipid Metabolism	EC-2.3.1.39
METHYLACYLYLCOA-HYDROXY-RXN	METHACRYLYL-COA + h2o --> 3-HYDROXY-ISOBUTYRYL-COA	Membrane Lipid Metabolism	EC-4.2.1.17
Myristoyl-[acyl-carrier protein] synthesis (lumped reaction)	acACP + (6) malACP + (11) nadph --> (11) nadp + (6) ACP + (6) co2 + myrsACP	Membrane Lipid Metabolism	2.3.1.41/1.1.1.100/1.3.1.9
OHACYL-COA-DEHYDROG-RXN	nad + L-3-HYDROXYACYL-COA <=> nadh + 3-KETOACYL-COA	Membrane Lipid Metabolism	EC-1.1.1.35
OHBUTYRYL-COA-EPIM-RXN	D-3-HYDROXYACYL-COA <=> L-3-HYDROXYACYL-COA	Membrane Lipid Metabolism	EC-5.1.2.3
R223-RXN	CPD-195 + atp + coa --> octanoyl-CoA + amp + ppi	Membrane Lipid Metabolism
RXN0-2141	CIS-DELTA3-DECENOYL-ACP + malACP --> BETA-KETO-CIS-DELTA5-DODECENOYL-ACP + ACP + co2	Membrane Lipid Metabolism
RXN0-2142	BETA-KETO-CIS-DELTA5-DODECENOYL-ACP + nadph <=> BETA-HYDROXY-CIS-DELTA5-DODECENOYL-ACP + nadp	Membrane Lipid Metabolism
RXN0-2144	BETA-HYDROXY-CIS-DELTA5-DODECENOYL-ACP <=> h2o + TRANS-DELTA3-CIS-DELTA5-DODECENOYL-ACP	Membrane Lipid Metabolism
RXN0-2145	TRANS-DELTA3-CIS-DELTA5-DODECENOYL-ACP + nadph <=> nadp + ddcaACP	Membrane Lipid Metabolism
RXN3O-130	lanost + O2 + nadph + Hcyt --> 44-DIMETHYL-CHOLESTA-812-24-TRIENOL + nadp + for	Membrane Lipid Metabolism
RXN3O-145	44-DIMETHYL-CHOLESTA-812-24-TRIENOL + nadph --> 44-DIMETHYL-824-CHOLESTADIENOL + nadp	Membrane Lipid Metabolism
RXN3O-154	44-DIMETHYL-824-CHOLESTADIENOL <=> 4-METHYL-824-CHOLESTADIENOL	Membrane Lipid Metabolism
RXN3O-161	4-METHYL-824-CHOLESTADIENOL <=> ZYMOSTEROL	Membrane Lipid Metabolism
RXN3O-178	ZYMOSTEROL + amet --> FECOSTEROL + ahcys	Membrane Lipid Metabolism
RXN3O-203	FECOSTEROL <=> EPISTEROL	Membrane Lipid Metabolism
RXN3O-218	EPISTEROL + O2 + nadph --> 572428-ERGOSTATRIENOL + (2.0) h2o + nadp	Membrane Lipid Metabolism
RXN3O-227	572428-ERGOSTATRIENOL + O2 + nadph --> 57222428-ERGOSTATETRAENOL + (2.0) h2o + nadp	Membrane Lipid Metabolism
TRANS-2-DECENOYL-ACP-ISOM-RXN	TRANS-D2-DECENOYL-ACP <=> CIS-DELTA3-DECENOYL-ACP	Membrane Lipid Metabolism
type II isopentenyl diphosphate (IPP) isomerase	ipdp <=> dmpp	Membrane Lipid Metabolism	EC-5.3.3.2	[2]
1.12.99.2-RXN	Hcyt + CoM-S-S-CoB --> CoB + CoM	Methanogenesis
CDHMSARC-RXN	CPD-8 + accoa + h2o --> CPD-9 + co2 + coa + (2.0) Hcyt	Methanogenesis
HDRMETH-RXN	(2.0) Hcyt + (2) electron + CoM-S-S-CoB --> CoM + CoB	Methanogenesis
METHYL-COM-HTP-RXN	Me-CoM + CoB --> CoM-S-S-CoB + CH4	Methanogenesis
MTRMBARK-RXN	CPD-9 + CoM --> Hcyt + Me-CoM + CPD-8	Methanogenesis
ADENOSYLHOMOCYSTEINASE-RXN	ahcys + h2o <=> hcys-L + adn	Methionine Metabolism
CYSPH-RXN	CYS + phom --> cyst-L + pi	Methionine Metabolism
CYSTAGLY-RXN	cyst-L + h2o --> nh4 + 2obut + CYS	Methionine Metabolism
CYSTATHIONINE-BETA-LYASE-RXN	cyst-L + h2o --> nh4 + pyr + hcys-L	Methionine Metabolism	EC-4.4.1.8
CYSTATHIONINE-BETA-SYNTHASE-RXN	hcys-L + SER <=> h2o + cyst-L	Methionine Metabolism
HOMOCYSMETB12-RXN	hcys-L + 5mthf --> MET + THF	Methionine Metabolism	EC-2.1.1.13
HOMOCYSMET-RXN	5-methyltetrahydropteroyltri-L-glutamate + hcys-L <=> tetrahydropteroyltri-L-glutamate + MET	Methionine Metabolism	EC-2.1.1.14
METBALT-RXN	nh4 + 2obut + succ <=> suchms + h2o	Methionine Metabolism
METHIONYL-TRNA-FORMYLTRANSFERASE-RXN	10fthfF + h2o + Charged-MET-tRNAs --> fMET-tRNAs + THF	Methionine Metabolism	EC-2.1.2.9
RXN-6301	5mthf + hcys-L --> THF + MET	Methionine Metabolism
S-ADENMETSYN-RXN	atp + MET + h2o --> pi + ppi + amet	Methionine Metabolism
AMACETOXID-RXN	AMINO-ACETONE + h2o + O2 --> nh4 + mthgxl + h2o2	Methylglyoxal Metabolism
GLYOXII-RXN	lgt-S + h2o --> gthrd + lac-D + Hcyt	Methylglyoxal Metabolism	EC-3.1.2.6
GLYOXI-RXN	mthgxl + gthrd --> lgt-S	Methylglyoxal Metabolism	EC-4.4.1.5
ALLANTOICASE-RXN	h2o + alltt --> urdglyc + urea	Nitrogen	EC-3.5.3.4
ALLANTOINASE-RXN	h2o + alltn --> alltt + Hcyt	Nitrogen	EC-3.5.2.5
UREIDOGLYCOLATE-HYDROLASE-RXN	h2o + urdglyc + (2) Hcyt --> (2.0) nh4 + co2 + glx	Nitrogen	EC-3.5.3.19
UREIDOGLYCOLATE-LYASE-RXN	urdglyc --> urea + glx	Nitrogen
4.3.99.1-RXN	HCO3 + cynt --> CARBAMATE + co2	Nitrogén
1.17.4.2-RXN	gtp + trdrd --> dgtp + h2o + trdox	Nucleotide Salvage Pathways	EC-1.17.4.2
1.17.4.2-RXN	atp + trdrd --> datp + h2o + trdox	Nucleotide Salvage Pathways	EC-1.17.4.2
1.17.4.2-RXN	ctp + trdrd --> dctp + h2o + trdox	Nucleotide Salvage Pathways	EC-1.17.4.2
1.17.4.2-RXN	utp + trdrd --> dutp + h2o + trdox	Nucleotide Salvage Pathways	EC-1.17.4.2
5'-nucleotidase (CMP)	cmp + h2o --> cytd + pi	Nucleotide Salvage Pathways	EC-3.1.3.5
5'-nucleotidase (dCMP)	dcmp + h2o --> dcyt + pi	Nucleotide Salvage Pathways	EC-3.1.3.5
5'-nucleotidase (dUMP)	dump + h2o --> duri + pi	Nucleotide Salvage Pathways	EC-3.1.3.5
5'-nucleotidase (GMP)	gmp + h2o --> gsn + pi	Nucleotide Salvage Pathways	EC-3.1.3.5
5'-nucleotidase (UMP)	h2o + ump --> pi + uri	Nucleotide Salvage Pathways	EC-3.1.3.5
ADENODEAMIN-RXN	h2o + adn + Hcyt --> nh4 + ins	Nucleotide Salvage Pathways
ADENPHOSPHOR-RXN	adn + pi <=> r1p + ade	Nucleotide Salvage Pathways	EC-2.4.2.1
ADENPRIBOSYLTRAN-RXN	prpp + ade --> amp + ppi	Nucleotide Salvage Pathways	EC-2.4.2.7
ADENYLATECYC-RXN	atp --> camp + ppi	Nucleotide Salvage Pathways	EC-4.6.1.1
ADENYL-KIN-RXN	amp + atp <=> (2) adp	Nucleotide Salvage Pathways	EC-2.7.4.3
ADPREDUCT-RXN	trdrd + cdp --> trdox + dcdp + h2o	Nucleotide Salvage Pathways	EC-1.17.4.1
ADPREDUCT-RXN	trdrd + adp --> trdox + dadp + h2o	Nucleotide Salvage Pathways	EC-1.17.4.1
CDPKIN-RXN	cdp + atp <=> ctp + adp	Nucleotide Salvage Pathways
CDPREDUCT-RXN	trdrd + cdp --> trdox + dcdp + h2o	Nucleotide Salvage Pathways	EC-1.17.4.1
CMPKI-RXN	cmp + atp <=> cdp + adp	Nucleotide Salvage Pathways	EC-2.7.4.14
CYTDEAM-RXN	h2o + csn + Hcyt --> nh4 + ura	Nucleotide Salvage Pathways	EC-3.5.4.1
CYTIDEAM2-RXN	h2o + cytd + Hcyt --> nh4 + uri	Nucleotide Salvage Pathways	EC-3.5.4.5
CYTIDEAM-RXN	h2o + dcyt + Hcyt --> nh4 + duri	Nucleotide Salvage Pathways	EC-3.5.4.14
CYTIDINEKIN-RXN	cytd + gtp --> cmp + gdp + Hcyt	Nucleotide Salvage Pathways
cytidylate kinase (dCMP)	atp + dcmp <=> adp + dcdp	Nucleotide Salvage Pathways	EC-2.7.4.14
CYTIKIN-RXN	cytd + atp --> cmp + adp + Hcyt	Nucleotide Salvage Pathways
DADPKIN-RXN	dadp + atp <=> datp + adp	Nucleotide Salvage Pathways	EC-2.7.4.6
dcdpKIN-RXN	dcdp + atp <=> dctp + adp	Nucleotide Salvage Pathways	EC-2.7.4.6
DCTP-DEAM-RXN	h2o + dctp + Hcyt <=> nh4 + dutp	Nucleotide Salvage Pathways
DGDPKIN-RXN	dgdp + atp <=> dgtp + adp	Nucleotide Salvage Pathways	EC-2.7.4.6
DGTPTRIPHYDRO-RXN	h2o + dgtp --> P3I + dgsn	Nucleotide Salvage Pathways	EC-3.1.5.1
DTDPKIN-RXN	dtdp + atp <=> dttp + adp	Nucleotide Salvage Pathways	EC-2.7.4.6
DTMPKI-RXN	dtmp + atp <=> dtdp + adp	Nucleotide Salvage Pathways	EC-2.7.4.9
DUDPKIN-RXN	dudp + atp <=> dutp + adp	Nucleotide Salvage Pathways	EC-2.7.4.6
DUTP-PYROP-RXN	h2o + dutp --> ppi + dump + Hcyt	Nucleotide Salvage Pathways
Ferredoxin--NADP(+) reductase	OX-FLAVODOXIN + nadp <=> Hcyt + nadph + RED-FLAVODOXIN	Nucleotide Salvage Pathways	EC-1.18.1.2
GDPKIN-RXN	gdp + atp <=> gtp + adp	Nucleotide Salvage Pathways
GDPREDUCT-RXN	trdrd + gdp --> trdox + dgdp + h2o	Nucleotide Salvage Pathways	EC-1.17.4.1
GMKALT-RXN	atp + dgmp <=> adp + dgdp	Nucleotide Salvage Pathways	EC-2.7.4.8
GUANINE-DEAMINASE-RXN	h2o + gua + Hcyt --> nh4 + xan	Nucleotide Salvage Pathways	EC-3.5.4.3
GUANOSINEKIN-RXN	gsn + atp --> gmp + adp + Hcyt	Nucleotide Salvage Pathways
GUANPHOSPHOR-RXN	pi + gsn <=> r1p + gua	Nucleotide Salvage Pathways
GUANPRIBOSYLTRAN-RXN	gua + prpp --> ppi + gmp	Nucleotide Salvage Pathways
GUANYL-KIN-RXN	gmp + atp <=> gdp + adp	Nucleotide Salvage Pathways	EC-2.7.4.8
guanylyl-cyclases	gtp --> cgmp + ppi	Nucleotide Salvage Pathways	EC-4.6.1.2	[7]
HYPOXANPRIBOSYLTRAN-RXN	prpp + hxan --> ppi + imp	Nucleotide Salvage Pathways	EC-2.4.2.8
INOPHOSPHOR-RXN	ins + pi <=> r1p + hxan	Nucleotide Salvage Pathways	EC-2.4.2.1
INOSINEKIN-RXN	ins + atp --> imp + adp + Hcyt	Nucleotide Salvage Pathways	EC-2.7.1.73
NUCLEOSIDE-DIP-KIN-RXN	atp + cdp <=> adp + ctp	Nucleotide Salvage Pathways	EC-2.7.4.6
NUCLEOSIDE-DIP-KIN-RXN	atp + udp <=> adp + utp	Nucleotide Salvage Pathways	EC-2.7.4.6
NUCLEOSIDE-DIP-KIN-RXN	atp + gdp <=> adp + gtp	Nucleotide Salvage Pathways	EC-2.7.4.6
purine-nucleoside phosphorylase (Guanosine)	gsn + pi <=> gua + r1p	Nucleotide Salvage Pathways	EC-2.4.2.1
RXN0-723	ctp + RED-FLAVODOXIN --> dctp + OX-FLAVODOXIN + h2o	Nucleotide Salvage Pathways
RXN0-724	utp + RED-FLAVODOXIN --> dutp + OX-FLAVODOXIN + h2o	Nucleotide Salvage Pathways
RXN0-745	atp + RED-FLAVODOXIN --> datp + OX-FLAVODOXIN + h2o	Nucleotide Salvage Pathways
RXN0-746	gtp + RED-FLAVODOXIN --> dgtp + OX-FLAVODOXIN + h2o	Nucleotide Salvage Pathways
THYKI-RXN	thymd + atp <=> dtmp + adp	Nucleotide Salvage Pathways	EC-2.7.1.21
THYMIDYLATESYN-RXN	mlthf + dump --> dtmp + dhf	Nucleotide Salvage Pathways	EC-2.1.1.45
THYM-PHOSPH-RXN	pi + thymd <=> 2dr1p + thym	Nucleotide Salvage Pathways
UDPKIN-RXN	udp + atp <=> utp + adp	Nucleotide Salvage Pathways
UDPREDUCT-RXN	trdrd + udp --> trdox + dudp + h2o	Nucleotide Salvage Pathways	EC-1.17.4.1
UMPKI-RXN	atp + ump <=> adp + udp	Nucleotide Salvage Pathways
URACIL-PRIBOSYLTRANS-RXN	prpp + ura --> ppi + ump	Nucleotide Salvage Pathways	EC-2.4.2.9
URA-PHOSPH-RXN	pi + duri <=> 2dr1p + ura	Nucleotide Salvage Pathways
URIDINEKIN-RXN	uri + atp --> ump + adp	Nucleotide Salvage Pathways
URKI-RXN	uri + gtp --> ump + gdp	Nucleotide Salvage Pathways
URPHOS-RXN	pi + uri <=> r1p + ura	Nucleotide Salvage Pathways
R309-RXN	ACRYLONITRILE + (2.0) h2o --> ACRYLATE + nh4	Others
R310-RXN	ACRYLONITRILE + h2o --> ACRYLAMIDE	Others
R311-RXN	ACRYLAMIDE + h2o --> nh4 + ACRYLATE + Hcyt	Others
RXN-969	glyclt + O2 --> glx + h2o2	Others
FERREDOXIN--NITRITE-REDUCTASE-RXN	NITRITE + (3.0) fdred --> nh4 + (3.0) fdox	Oxidative phosphorylation		[1]
FORMATE-DEHYDROGENASE-(CYTOCHROME)-RXN	feicrmb1 + for --> feocrmb1 + co2	Oxidative phosphorylation
FORMATE-DEHYDROGENASE-(NADP+)-RXN	nadp + for --> nadph + co2	Oxidative phosphorylation
GLYC3PDEHYDROG-RXN	glyc3p + q8 <=> dhap + q8h2	Oxidative phosphorylation	EC-1.1.99.5
L-LACTATE-DEHYDROGENASE-RXN	nad + lac-L --> nadh + pyr + Hcyt	Oxidative phosphorylation
NADH-DEHYDROG-RXN	q8 + nadh + Hcyt --> q8h2 + nad	Oxidative phosphorylation
Nitrate reductase	(2) Hcyt + NO3 + q8h2 --> (2) Hcyt + h2o + NITRITE + q8	Oxidative phosphorylation	EC-1.7.99.4	[1]
PYRUVOXID-RXN	pyr + q8 + h2o --> q8h2 + ACET + co2	Oxidative phosphorylation
RUBREDOXIN--NAD(+)-REDUCTASE-RXN	nad + rubred <=> nadh + rubox	Oxidative phosphorylation
RXN-6841	glyc3p + fad --> dhap + fadh2	Oxidative phosphorylation
AMINOPARATHION-PHOSPHATASE-RXN	AMINO-PARATHION + h2o --> 4-hydroxyaniline + DIETHYLTHIOPHOSPHATE	Parathion degradation	EC-3.1.8.1
AMINOPHENOL-NITRITE-REDUCTASE-RXN	4-hydroxyaniline + (3.0) h2o --> NITRITE + HYDROQUINONE + (7.0) Hcyt + (6) electron	Parathion degradation
PARATHION-NITRO-REDUCT-RXN	PARATHION + (6.0) Hcyt + (6) electron --> AMINO-PARATHION + (2.0) h2o	Parathion degradation
1TRANSKETO-RXN	r5p + xu5p-D <=> s7p + g3p	Pentose Phosphate Cycle	EC-2.2.1.1
2TRANSKETO-RXN	e4p + xu5p-D <=> f6p + g3p	Pentose Phosphate Cycle	EC-2.2.1.1
6PGLUCONDEHYDROG-RXN	6pgc + nadp --> ru5p-D + co2 + nadph	Pentose Phosphate Cycle	EC-1.1.1.44
6PGLUCONOLACT-RXN	D-6-P-GLUCONO-DELTA-LACTONE + h2o --> 6pgc + Hcyt	Pentose Phosphate Cycle	EC-3.1.1.31
F6PTRANSKETOZRXN-RXN	f6p + g3p <=> xu5p-D + e4p	Pentose Phosphate Cycle
FRUCTOSE-6-PHOSPHATE-PHOSPHOKETOLASE-RXN	pi + f6p --> h2o + e4p + actp	Pentose Phosphate Cycle
GLU6PDEHYDROG-RXN	g6p-B + nadp --> D-6-P-GLUCONO-DELTA-LACTONE + nadph	Pentose Phosphate Cycle	EC-1.1.1.49
PHOSPHOGLUCMUT-RXN	g1p <=> g6p	Pentose Phosphate Cycle	EC-5.4.2.2
RIB5PISOM-RXN	r5p <=> ru5p-D	Pentose Phosphate Cycle	EC-5.3.1.6
RIBULP3EPIM-RXN	ru5p-D <=> xu5p-D	Pentose Phosphate Cycle	EC-5.1.3.4, EC-5.1.3.1
RXN-3341	6pgc + nad --> ru5p-D + co2 + nadh	Pentose Phosphate Cycle	EC-1.1.1.44
TRANSALDOL-RXN	g3p + s7p <=> f6p + e4p	Pentose Phosphate Cycle	EC-2.2.1.2
1-ACYLGLYCEROL-3-P-ACYLTRANSFER-RXN	ACYL-SN-GLYCEROL-3P + ACYL-ACP --> L-PHOSPHATIDATE + ACP	Phospholipid		[35]
2.7.8.11-RXN	cdpDIACYLGLYCEROL + inost --> L-1-phosphatidyl-inositols + cmp	Phospholipid
2.7.8.2-RXN	DIACYLGLYCEROL + cdp-CHOLINE --> PHOSPHATIDYLCHOLINE + cmp	Phospholipid
CARDIOLIPSYN-RXN	(2.0) L-1-PHOSPHATIDYL-GLYCEROL --> CARDIOLIPIN + glyc	Phospholipid
CDPDIGLYSYN-RXN	ctp + L-PHOSPHATIDATE --> cdpDIACYLGLYCEROL + ppi	Phospholipid
DIACYLGLYKIN-RXN	atp + DIACYLGLYCEROL --> adp + L-PHOSPHATIDATE + Hcyt	Phospholipid
ETHANOLAMINEPHOSPHOTRANSFERASE-RXN	DIACYLGLYCEROL + cdp-ETHANOLAMINE --> L-1-PHOSPHATIDYL-ETHANOLAMINE + cmp	Phospholipid
GLYCEROL-3-P-ACYLTRANSFER-RXN	glyc3p + ACYL-ACP <=> ACYL-SN-GLYCEROL-3P + ACP	Phospholipid		[35]
PGPPHOSPHA-RXN	L-1-PHOSPHATIDYL-GLYCEROL-P + h2o --> L-1-PHOSPHATIDYL-GLYCEROL + pi	Phospholipid
PHOSPHAGLYPSYN-RXN	cdpDIACYLGLYCEROL + glyc3p --> L-1-PHOSPHATIDYL-GLYCEROL-P + cmp	Phospholipid
PHOSPHASERDECARB-RXN	L-1-PHOSPHATIDYL-SERINE --> L-1-PHOSPHATIDYL-ETHANOLAMINE + co2	Phospholipid
PHOSPHASERSYN-RXN	cdpDIACYLGLYCEROL + SER --> cmp + L-1-PHOSPHATIDYL-SERINE	Phospholipid
PHOSPHATIDATE-PHOSPHATASE-RXN	h2o + L-PHOSPHATIDATE --> pi + DIACYLGLYCEROL	Phospholipid
RXN-1382	L-1-PHOSPHATIDYL-ETHANOLAMINE + SER --> L-1-PHOSPHATIDYL-SERINE + ETHANOL-AMINE	Phospholipid
PHOSPHORIBULOKINASE-RXN	ru5p-D + atp --> d-ribulose-1,5-p_{2} + adp	Photosynthesis	EC-2.7.1.19
PSII-RXN	(2.0) h2o --> (4.0) Hcyt + O2 + (4) electron	Photosynthesis
RIBULOSE-BISPHOSPHATE-CARBOXYLASE-RXN	h2o + co2 + d-ribulose-1,5-p_{2} <=> (2.0) 3pg	Photosynthesis	EC-4.1.1.39
RXN-924	(2.0) nad + (2.0) Hcyt + (4) electron --> (2.0) nadh	Photosynthesis
RXN-924	(2.0) nadp + (2.0) Hcyt --> (2.0) nadph	Photosynthesis
SEDOBISALDOL-RXN	dhap + e4p <=> sbp	Photosynthesis
SEDOHEPTULOSE-BISPHOSPHATASE-RXN	h2o + sbp --> pi + s7p	Photosynthesis	EC-3.1.3.37
TRIOSEPISOMERIZATION-RXN	g3p <=> dhap	Photosynthesis	EC-5.3.1.1
	e4p + g3p --> s7p	Photosynthesis
ADENYLOSUCCINATE-SYNTHASE-RXN	asp-l + imp + gtp --> dcamp + pi + gdp + (2) Hcyt	Purine and Pyrimidine Biosynthesis	EC-6.3.4.4
ADP:D-ribose-5-phosphate adenylyltransferase	r5p + adp --> pi + adprib	Purine and Pyrimidine Biosynthesis	EC- 2.7.7.35
ADP-ribose diphosphatase	adprib + h2o --> amp + (2) Hcyt + r5p	Purine and Pyrimidine Biosynthesis	EC-3.6.1.13	[24]
AICARSYN-RXN	25aics <=> fum + AICAR	Purine and Pyrimidine Biosynthesis	EC-4.3.2.2
AICARTRANSFORM-RXN	10fthfF + AICAR <=> THF + fprica	Purine and Pyrimidine Biosynthesis	EC-2.1.2.3
AIRS-RXN	atp + fpram --> adp + pi + air + (2) Hcyt	Purine and Pyrimidine Biosynthesis	EC-6.3.3.1
AMPSYN-RXN	dcamp <=> fum + amp	Purine and Pyrimidine Biosynthesis	EC-4.3.2.2
ASPCARBTRANS-RXN	asp-l + cbp --> cbasp + pi	Purine and Pyrimidine Biosynthesis	EC-2.1.3.2
ATP-ADENYLYLTRANSFERASE-RXN	atp + adp + Hcyt --> pi + ap4a	Purine and Pyrimidine Biosynthesis
CARBPSYN-RXN	h2o + HCO3 + gln-L + (2.0) atp + Hcyt --> cbp + GLT + pi + (2.0) adp	Purine and Pyrimidine Biosynthesis	EC-6.3.5.5
CTPSYN-RXN	gln-L + h2o + utp + atp --> ctp + pi + adp + GLT + (2) Hcyt	Purine and Pyrimidine Biosynthesis	EC-6.3.4.2
DIHYDROOROTASE	cbasp --> h2o + dhor-S	Purine and Pyrimidine Biosynthesis
DIHYDROOROTOX-RXN	O2 + dhor-S --> h2o2 + orot	Purine and Pyrimidine Biosynthesis	EC-1.3.3.1
DIHYDROOROT-RXN	dhor-S + h2o <=> cbasp + Hcyt	Purine and Pyrimidine Biosynthesis	EC-3.5.2.3
FGAMSYN-RXN	atp + fgam + gln-L + h2o --> adp + pi + fpram + GLT + Hcyt	Purine and Pyrimidine Biosynthesis	EC-6.3.5.3
GARTRANSFORMYL2-RXN	gar + for + atp --> pi + fgam + adp + Hcyt	Purine and Pyrimidine Biosynthesis
GART-RXN	10fthfF + gar <=> THF + fgam	Purine and Pyrimidine Biosynthesis	EC-2.1.2.2
GLYRIBONUCSYN-RXN	pram + atp + GLY <=> adp + pi + gar	Purine and Pyrimidine Biosynthesis	EC-6.3.4.13
GMP-SYN-GLUT-RXN	xmp + h2o + gln-L + atp --> GLT + gmp + ppi + amp	Purine and Pyrimidine Biosynthesis	EC-6.3.5.2
GMP-SYN-NH3-RXN	nh4 + xmp + atp --> amp + ppi + gmp	Purine and Pyrimidine Biosynthesis
IMPCYCLOHYDROLASE-RXN	imp + h2o <=> fprica	Purine and Pyrimidine Biosynthesis	EC-3.5.4.10
IMP-DEHYDROG-RXN	h2o + nad + imp --> xmp + nadh + Hcyt	Purine and Pyrimidine Biosynthesis	EC-1.1.1.205
OROPRIBTRANS-RXN	orot5p + ppi <=> prpp + orot	Purine and Pyrimidine Biosynthesis	EC-2.4.2.10
OROTPDECARB-RXN	orot5p + Hcyt --> co2 + ump	Purine and Pyrimidine Biosynthesis	EC-4.1.1.23
PRPPAMIDOTRANS-RXN	gln-L + prpp + h2o --> pram + ppi + GLT	Purine and Pyrimidine Biosynthesis	EC-2.4.2.14
RXN0-742	air + atp + h2o + co2 --> 5caiz + adp + pi + Hcyt	Purine and Pyrimidine Biosynthesis
RXN0-743	5caiz <=> 5aizc	Purine and Pyrimidine Biosynthesis
SAICARSYN-RXN	atp + 5aizc + asp-l <=> adp + pi + 25aics + Hcyt	Purine and Pyrimidine Biosynthesis	EC-6.3.2.6
ACNEULY-RXN	acnam --> acmana + pyr	Putative
CARBAMATE-KINASE-RXN	nh4 + co2 + atp --> cbp + adp + (2) Hcyt	Putative
NANE-RXN	acmanap --> acgam6p	Putative
NANK-RXN	acmana + atp --> acmanap + adp + Hcyt	Putative	EC-2.7.1.60
ACETATE--COA-LIGASE-(ADP-FORMING)-RXN	coa + ACET + atp --> pi + accoa + adp	Pyruvate metabolism
ACETATE--COA-LIGASE-RXN	coa + ACET + atp --> accoa + ppi + amp	Pyruvate metabolism	EC-6.2.1.1
ACETATEKIN-RXN	ACET + atp <=> actp + adp	Pyruvate metabolism	EC-2.7.2.1
DLACTDEHYDROGNAD-RXN	nad + lac-D <=> nadh + pyr + Hcyt	Pyruvate metabolism	EC-1.1.1.28
FHLMULTI-RXN	for + Hcyt --> co2 + H2	Pyruvate metabolism
FORMALDEHYDE-DEHYDROGENASE-RXN	h2o + nad + FORMALDEHYDE <=> nadh + for	Pyruvate metabolism	EC-1.2.1.46
PHOSACETYLTRANS-RXN	pi + accoa <=> actp + coa	Pyruvate metabolism	EC-2.3.1.8
PYRUVFORMLY-RXN	pyr + coa --> for + accoa	Pyruvate metabolism	EC-2.3.1.54
1.10.2.2-RXN	(2.0) feicrmc + q8h2 --> (2.0) feocrmc + q8	Respiratory chain
cytochrome oxidase bd (ubiquinol-8: 2 protons)	(2) Hcyt + (0.5) O2 + q8h2 --> (2) Hext + h2o + q8	Respiratory chain		[13]
cytochrome oxidase bo3 (ubiquinol-8: 2.5 protons)	(2.5) Hcyt + (0.5) O2 + q8h2 --> (2.5) Hext + h2o + q8	Respiratory chain
CYTOCHROME-C-OXIDASE-RXN	O2 + (4.0) feocrmc --> (2.0) h2o + (4.0) feicrmc	Respiratory chain		[27], [13]
Ferredoxin-NADP+-reductase	nadp + fdred --> nadph + Hcyt + fdox	Respiratory chain		[26]
1.14.11.1-RXN	GAMMA-BUTYROBETAINE + O2 + akg --> CARNITINE + co2 + succ	Secondary metabolism
2.1.1.142-RXN	CYCLOARTENOL + amet <=> 24R-24-METHYLCYCLOARTA-825-DIEN-3-BET + ahcys	Secondary metabolism
3.5.2.12-RXN	h2o + 18-DIAZACYCLOTETRADECANE-29-DIONE --> N-6-AMINOHEXANOYL-6-AMINOHEXANOATE	Secondary metabolism
5.1.1.17-RXN	ISOPENICILLIN-N <=> PENICILLIN-N	Secondary metabolism
ALKANE-1-MONOOXYGENASE-RXN	O2 + rubred + octane --> h2o + rubox + OCTANOL	Secondary metabolism
BENZOATE--COA-LIGASE-RXN	BENZOATE + coa + atp <=> BENZOYLCOA + ppi + amp	Secondary metabolism	EC-6.2.1.25
R221-RXN	OCTANOL + nad --> CPD-371 + nadh + Hcyt	Secondary metabolism
R222-RXN	CPD-371 + nad + h2o --> CPD-195 + nadh	Secondary metabolism
R561-RXN	E-caprolactam + h2o --> 6-aminohexanoate + Hcyt	Secondary metabolism
R562-RXN	6-aminohexanoate + akg --> 6-OXO-HEXANOATE + GLT	Secondary metabolism
RXN1F-775	cyanidin + udpg --> CPD1F-766 + udp	Secondary metabolism
RXN-3961	acd + h2o --> N-6-AMINOHEXANOYL-6-AMINOHEXANOATE	Secondary metabolism
RXN-3962	N-6-AMINOHEXANOYL-6-AMINOHEXANOATE + h2o --> (2.0) 6-aminohexanoate	Secondary metabolism	EC-3.5.1.46
RXN-3963	N-6-AMINOHEXANOYL-6-AMINOHEXANOATE + h2o --> (2.0) 6-aminohexanoate	Secondary metabolism	EC-3.5.1.46
RXN-7082	CPD-6562 + h2o <=> CPD-6366 + glc-D	Secondary metabolism
DIMETHUROPORDEHYDROG-RXN	2dshcl + nad --> shcl + nadh	Siroheme biosynthesis
SIROHEME-FERROCHELAT-RXN	shcl + fe2 --> sheme + (2.0) Hcyt	Siroheme biosynthesis
UROPORIIIMETHYLTRANSA-RXN	uppg3 + (2.0) amet --> (2.0) ahcys + 2dshcl	Siroheme biosynthesis	EC-2.1.1.107
SQUALENE-MONOOXYGENASE-RXN	O2 + nadph + sql + Hcyt --> Ssq23epx + h2o + nadp	Sterol biosynthesis
YEAST-SQUALENE-RXN	(2.0) frdp + nadph --> sql + (2.0) ppi + nadp	Sterol biosynthesis
SULFITE-REDUCTASE-(FERREDOXIN)-RXN	(3.0) fdred + SO3 --> h2o + (3.0) fdox + H2S	Sulfate metabolism
2.3.1.89-RXN	thdp + accoa + h2o --> sl2a6o + coa	Threonine and Lysine Metabolism	EC-2.3.1.117
AMINOPROPDEHYDROG-RXN	1-AMINO-PROPAN-2-OL + nad <=> AMINO-ACETONE + nadh	Threonine and Lysine Metabolism
ASPARTATEKIN-RXN	asp-l + atp <=> 4pasp + adp	Threonine and Lysine Metabolism	EC-2.7.2.4
ASPARTATE-SEMIALDEHYDE-DEHYDROGENASE-RXN	nadp + pi + aspsa <=> nadph + 4pasp + Hcyt	Threonine and Lysine Metabolism	EC-1.2.1.11
DIAMINOPIMDECARB-RXN	26dap-M + Hcyt --> co2 + LYS	Threonine and Lysine Metabolism	EC-4.1.1.20
DIAMINOPIMEPIM-RXN	26dap-LL <=> 26dap-M	Threonine and Lysine Metabolism	EC-5.1.1.7
DIHYDRODIPICSYN-RXN	pyr + aspsa <=> (2.0) h2o + 23dhdp + Hcyt	Threonine and Lysine Metabolism	EC-4.2.1.52
DIHYDROPICRED-RXN	23dhdp + nadph + Hcyt --> thdp + nadp	Threonine and Lysine Metabolism	EC-1.3.1.26
HOMOSERDEAM-RXN	hom-L --> nh4 + 2obut	Threonine and Lysine Metabolism
HOMOSERDEHYDROG-RXN	nadp + hom-L <=> nadph + aspsa + Hcyt	Threonine and Lysine Metabolism	EC-1.1.1.3
HOMOSERKIN-RXN	hom-L + atp --> phom + adp + Hcyt	Threonine and Lysine Metabolism	EC-2.7.1.39
LYSDECARBOX-RXN	LYS + Hcyt --> co2 + 15dap	Threonine and Lysine Metabolism	EC-4.1.1.18
N-ACETYLDIAMINOPIMELATE-DEACETYLASE-RXN	h2o + sl26da --> 26dap-LL + ACET	Threonine and Lysine Metabolism	EC-3.5.1.18
RXN-4822	sl2a6o + GLT <=> sl26da + akg	Threonine and Lysine Metabolism	EC-2.6.1.17
RXN-5041	23dhdp + nad <=> dipicolinate + nadh + Hcyt	Threonine and Lysine Metabolism
SUCCDIAMINOPIMDESUCC-RXN	h2o + n-succinylll-2,6-diaminopimelate --> 26dap-LL + succ	Threonine and Lysine Metabolism
SUCCINYLDIAMINOPIMTRANS-RXN	akg + n-succinylll-2,6-diaminopimelate <=> GLT + N-SUCCINYL-2-AMINO-6-KETOPIMELATE	Threonine and Lysine Metabolism
TETHYDPICSUCC-RXN	h2o + thdp + succoa --> N-SUCCINYL-2-AMINO-6-KETOPIMELATE + coa	Threonine and Lysine Metabolism
THRESYN-RXN	phom + h2o --> pi + THR	Threonine and Lysine Metabolism	EC-4.2.3.1
Alanine transport via ABC system	alaExt + atp + h2o --> adp + ala-l + pi + Hcyt	Transport		[17]
Ammonium transport via H symport	nh4ext + Hext --> nh4 + Hcyt	Transport		[11]
Arginin transport via ABC system	argExt + atp + h2o --> adp + ARG + pi + Hcyt	Transport		[17]
Arsenate transport via diffusion	aso4ext --> aso4	Transport
Asparagine transport via ABC system	asnExt + atp + h2o --> adp + ASN + pi + Hcyt	Transport		[17]
Aspartate transport via ABC system	aspExt + atp + h2o --> adp + asp-l + pi + Hcyt	Transport		[17]
Bicarbonate transport via ABC system	HCO3ext + atp + h2o --> HCO3 + adp + pi + Hcyt	Transport		[16]
Chloride transport via diffusion	clext <=> cl	Transport
CO2 transporter via diffusion	co2ext <=> co2	Transport
cobalt transport via ABC system	Cobalt2Ext + atp + h2o --> Cobalt2 + adp + Hcyt + pi	Transport		[16]
D-galactose transport in via proton symport	galext + Hext --> Hcyt + gal	Transport
D-galactose transport via ABC system	atp + galext + h2o --> adp + gal + Hcyt + pi	Transport
D-Gluconate transport via H symport	glcnext + Hext <=> glcn + Hcyt	Transport
ferrous iron transport via ABC system	fe2Ext + atp + h2o --> fe2 + adp + Hcyt + pi	Transport		[15]
Glucose transport via H symport	glc-Dext + Hext --> glc-D + Hcyt	Transport
Glucosylglycerol transport via ABC system	glglycEXT + atp + h2o --> pi + Hcyt + adp + glglyc	Transport		[8]
Glycerol transport	glycEXT <=> glyc	Transport		[11]
Glycine transport via ABC system	glyExt + atp + h2o --> adp + GLY + pi + Hcyt	Transport		[17]
Glycolate transport	glycltEXT <=> glyclt	Transport		[11]
H+ transport via diffusion	Hext <=> Hcyt	Transport
H2O transport via diffusion	h2oext <=> h2o	Transport
Histidine transport via ABC system	hisExt + atp + h2o --> adp + HIS + pi + Hcyt	Transport		[17]
Hypothetical acetate transport	ACEText --> ACET	Transport		[11]
Hypothetical cobalt transport	Cobalt2Ext <=> Cobalt2	Transport
Hypothetical iron transport	fe2Ext <=> fe2	Transport
Hypothetical magnesium transport	mg2Ext <=> mg2	Transport
Hypothetical nitrate transport	NO3ext <=> NO3	Transport
Hypothetical octane transport	octaneext --> octane	Transport
Isoleucine transport via ABC system	ileExt + atp + h2o --> adp + ILE + pi + Hcyt	Transport		[17]
leakage of amino acids	LYS --> lysExt	Transport		[17]
leakage of amino acids	ARG --> argExt	Transport		[17]
leakage of amino acids	asp-l --> aspExt	Transport		[17]
leakage of amino acids	ASN --> asnExt	Transport		[17]
leakage of amino acids	VAL --> valExt	Transport		[17]
leakage of amino acids	THR --> thrExt	Transport		[17]
leakage of amino acids	ILE --> ileExt	Transport		[17]
leakage of amino acids	PHE --> pheExt	Transport		[17]
leakage of amino acids	TYR --> tyrExt	Transport		[17]
leakage of amino acids	LEU --> leuExt	Transport		[17]
leakage of amino acids	PRO --> proExt	Transport		[17]
leakage of amino acids	TRP --> trpExt	Transport		[17]
leakage of amino acids	VAL --> valExt	Transport		[17]
leakage of amino acids	SER --> serExt	Transport		[17]
leakage of amino acids	MET --> metExt	Transport		[17]
leakage of amino acids	ala-l --> alaExt	Transport		[17]
leakage of amino acids	GLY --> glyExt	Transport		[17]
leakage of amino acids	HIS --> hisExt	Transport		[17]
leakage of amino acids	gln-L --> gln-LEXT	Transport		[17]
leakage of amino acids	GLT --> GLTEXT	Transport		[17]
Leucine transport via ABC system	leuExt + atp + h2o --> adp + LEU + pi + Hcyt	Transport		[17]
L-glutamate transport via ABC system	atp + GLTEXT + h2o --> adp + GLT + Hcyt + pi	Transport		[17]
L-glutamine transport via ABC system	atp + gln-LEXT + h2o --> adp + gln-L + Hcyt + pi	Transport		[17]
Lysine transport via ABC system	lysExt + atp + h2o --> adp + LYS + pi + Hcyt	Transport		[17]
maltose transport via ABC system	atp + h2o + maltEXT --> adp + Hcyt + malt + pi	Transport		[16]
manganate transport via ABC system	mn2ext + atp + h2o --> pi + adp + Hcyt + mn2	Transport		[16]
Methionine transport via ABC system	metExt + atp + h2o --> adp + MET + pi + Hcyt	Transport		[17]
Na+ transport via diffusion	na1ext --> na1	Transport
N-acetylneuraminate proton symport	acnamext + Hext --> acnam + Hcyt	Transport
Nitrate transport via ABC system	NO3ext + atp + h2o --> NO3 + adp + Hcyt + pi	Transport		[16]
nitrate-nitrite transporter	NITRITE + NO3ext --> NITRITEEXT + NO3	Transport		[1]
Nitrite transport via ABC system	NITRITEEXT + atp + h2o --> adp + pi + Hcyt + NITRITE	Transport		[16]
O2 transport via diffusion	O2ext <=> O2	Transport
Phenilalanine transport via ABC system	pheExt + atp + h2o --> adp + PHE + pi + Hcyt	Transport		[17]
phosphate transport via ABC system	piExt + atp + h2o --> pi + adp + pi + Hcyt	Transport		[16]
Phosphate transport via H symport	piExt + Hext --> pi + Hcyt	Transport
Proline transport via ABC system	proExt + atp + h2o --> adp + PRO + pi + Hcyt	Transport		[17]
Serine transport via ABC system	serExt + atp + h2o --> adp + SER + pi + Hcyt	Transport		[17]
sodium proton antiporter	Hext + na1 --> Hcyt + na1ext	Transport		[14]
sulfate transport via ABC system	atp + h2o + SO4ext --> adp + Hcyt + pi + SO4	Transport		[16]
Sulfate transport via H symport	SO4ext + Hext --> SO4 + Hcyt	Transport
Threonine transport via ABC system	thrExt + atp + h2o --> adp + THR + pi + Hcyt	Transport		[17]
Triptophane transport via ABC system	trpExt + atp + h2o --> adp + TRP + pi + Hcyt	Transport		[17]
Tyrosine transport via ABC system	tyrExt + atp + h2o --> adp + TYR + pi + Hcyt	Transport		[17]
Urea transport via ABC system	ureaEXT + atp + h2o --> adp + urea + Hcyt + pi	Transport		[16]
Valine transport via ABC system	valExt + atp + h2o --> adp + VAL + pi + Hcyt	Transport		[17]
2.5.1.19-RXN	skm5p + pep <=> 3psme + pi	Tyrosine, Tryptophan, and Phenylalanine Metabolism	EC-2.5.1.19
3-DEHYDROQUINATE-DEHYDRATASE-RXN	3dhq <=> h2o + 3dhsk	Tyrosine, Tryptophan, and Phenylalanine Metabolism	EC-4.2.1.10
3-DEHYDROQUINATE-SYNTHASE-RXN	2dda7p --> pi + 3dhq	Tyrosine, Tryptophan, and Phenylalanine Metabolism
ANTHRANSYN-RXN	chor + gln-L --> anth + pyr + GLT + Hcyt	Tyrosine, Tryptophan, and Phenylalanine Metabolism	EC-4.1.3.27
Arogenate dehydrogenase	L-arogenate + nad --> TYR + nadh + co2	Tyrosine, Tryptophan, and Phenylalanine Metabolism		[12]
AROJBACSU-RXN	phpyr + GLT <=> PHE + akg	Tyrosine, Tryptophan, and Phenylalanine Metabolism	EC-2.6.1.58
CHORISMATEMUT-RXN	chor --> pphn	Tyrosine, Tryptophan, and Phenylalanine Metabolism	EC-5.4.99.5	[12]
CHORISMATE-SYNTHASE-RXN	3psme --> pi + chor	Tyrosine, Tryptophan, and Phenylalanine Metabolism	EC-4.2.3.5
DAHPSYN-RXN	pep + e4p + h2o --> 2dda7p + pi	Tyrosine, Tryptophan, and Phenylalanine Metabolism	EC-4.1.2.15	[12]
HISCBACSU-RXN	phpyr + GLT <=> PHE + akg	Tyrosine, Tryptophan, and Phenylalanine Metabolism	EC-2.6.1.58
IGPSYN-RXN	2cpr5p + Hcyt --> 3ig3p + co2 + h2o	Tyrosine, Tryptophan, and Phenylalanine Metabolism	EC-4.1.1.48
PRAISOM-RXN	pran --> 2cpr5p	Tyrosine, Tryptophan, and Phenylalanine Metabolism	EC-5.3.1.24
Prephenate aminotransferase	pphn + GLT --> L-arogenate + akg	Tyrosine, Tryptophan, and Phenylalanine Metabolism	EC-2.6.1.79	[12]
PREPHENATEDEHYDRAT-RXN	pphn + Hcyt --> phpyr + h2o + co2	Tyrosine, Tryptophan, and Phenylalanine Metabolism	EC-4.2.1.51
PREPHENATEDEHYDROG-RXN	pphn + nad --> 34hpp + co2 + nadh	Tyrosine, Tryptophan, and Phenylalanine Metabolism	EC-1.3.1.12
PRTRANS-RXN	anth + prpp --> pran + ppi	Tyrosine, Tryptophan, and Phenylalanine Metabolism	EC-2.4.2.18
RXN0-2381	3ig3p --> indole + g3p	Tyrosine, Tryptophan, and Phenylalanine Metabolism	EC-4.2.1.20
RXN0-2382	indole + SER --> TRP + h2o	Tyrosine, Tryptophan, and Phenylalanine Metabolism	EC-4.2.1.20
SHIKIMATE-5-DEHYDROGENASE-RXN	nadp + skm <=> nadph + 3dhsk + Hcyt	Tyrosine, Tryptophan, and Phenylalanine Metabolism	EC-1.1.1.25	[12]
SHIKIMATE-KINASE-RXN	skm + atp --> skm5p + adp + Hcyt	Tyrosine, Tryptophan, and Phenylalanine Metabolism	EC-2.7.1.71
TRYPSYN-RXN	3ig3p + SER --> TRP + h2o + g3p	Tyrosine, Tryptophan, and Phenylalanine Metabolism	EC-4.2.1.20
TYRAMINOTRANS-RXN	34hpp + GLT <=> TYR + akg	Tyrosine, Tryptophan, and Phenylalanine Metabolism	EC-2.6.1.5
2.5.1.32-RXN	(2.0) GERANYLGERANYL-PP --> CPD-464 + ppi	Unassigned
2.7.9.3-RXN	h2o + SeH2 + atp --> SEPO3 + pi + amp	Unassigned	EC-2.7.9.3
3.6.3.46-RXN	h2o + atp --> pi + adp + Hcyt	Unassigned
4.2.1.96-RXN	2-AMINO-4-OXO-4-ALPHA-HYDROXY- <=> h2o + 2-AMINO-4-OXO-6-123-TRIHYDROXYPROP	Unassigned
5.4.99.17-RXN	sql <=> HOP-2229-ENE	Unassigned
alltt-DEIMINASE-RXN	(2.0) h2o + (2.0) alltt <=> (2.0) nh4 + O2 + (2.0) co2 + (2.0) CPD-598	Unassigned	EC-3.5.3.9
CARBODEHYDRAT-RXN	H2CO3 <=> h2o + co2	Unassigned
CARBOXYMETHYLENEBUTENOLIDASE-RXN	h2o + 4-CARBOXYMETHYLENEBUT-2-EN-4-OLIDE <=> OXOHEX-2-ENEDIOATE	Unassigned
CATAL-RXN	(2.0) h2o2 --> (2.0) h2o + O2	Unassigned	EC-1.15.1.1	[33]
CDP-GLUCOSE-4,6-DEHYDRATASE-RXN	cdpg --> h2o + CPD-658	Unassigned	EC-4.2.1.45
CERAMIDE-GLUCOSYLTRANSFERASE-RXN	CERAMIDE + udpg --> GLUCOSYL_CERAMIDE + udp	Unassigned
HYDROGEN-DEHYDROGENASE-RXN	nad + Hcyt <=> nadh	Unassigned	EC-1.12.1.2
L-ASPARTATE-OXIDASE-RXN	O2 + h2o + asp-l --> nh4 + h2o2 + OA	Unassigned	EC-1.4.3.16
LIGNOSTILBENE-ALPHA-BETA-DIOXYGENASE-RXN	O2 + 12-BIS4-HYDROXY-3-METHOXYPHENYLETHYLE <=> (2.0) VANILLIN	Unassigned
RXN-6903	sucsal + nadh <=> 4-HYDROXY-BUTYRATE + nad	Unassigned
SUPEROX-DISMUT-RXN	(2.0) SUPER-OXIDE + (2.0) Hcyt --> h2o2 + O2	Unassigned		[33]
6.3.4.16-RXN	nh4 + h2o + co2 + (2.0) atp --> pi + cbp + (2.0) adp	Urea cycle
UREASE-RXN	h2o + urea --> (2.0) nh4 + co2	Urea cycle
1.2.1.25-RXN	nad + coa + 3mob --> nadh + co2 + ISOBUTYRYL-COA	Valine, leucine, and isoleucine metabolism
1.2.1.27-RXN	nad + coa + CH3-MALONATE-S-ALD --> nadh + co2 + ppcoa	Valine, leucine, and isoleucine metabolism
2-ISOPROPYLMALATESYN-RXN	3mob + accoa + h2o --> 3c3hmp + coa + Hcyt	Valine, leucine, and isoleucine metabolism	EC-4.1.3.12
3-HYDROXYISOBUTYRATE-DEHYDROGENASE-RXN	nad + 3-HYDROXY-ISOBUTYRATE --> nadh + CH3-MALONATE-S-ALD	Valine, leucine, and isoleucine metabolism
3-HYDROXYISOBUTYRYL-COA-HYDROLASE-RXN	h2o + 3-HYDROXY-ISOBUTYRYL-COA --> 3-HYDROXY-ISOBUTYRATE + coa	Valine, leucine, and isoleucine metabolism
3-ISOPROPYLMALDEHYDROG-RXN	3c4mhp + nad --> 4mop + nadh + co2	Valine, leucine, and isoleucine metabolism
3-ISOPROPYLMALISOM-RXN	3c3hmp <=> 3c4mhp	Valine, leucine, and isoleucine metabolism
ACETOLACTREDUCTOISOM-RXN	alac-S + nadph + Hcyt --> 23dhmb + nadp	Valine, leucine, and isoleucine metabolism	EC-1.1.1.86
ACETOLACTSYN-RXN	(2.0) pyr + Hcyt --> alac-S + co2	Valine, leucine, and isoleucine metabolism	EC-4.1.3.18
ACETOOHBUTREDUCTOISOM-RXN	2ahbut + nadph + Hcyt --> 23dhmp + nadp	Valine, leucine, and isoleucine metabolism	EC-1.1.1.86
ACETOOHBUTSYN-RXN	pyr + 2obut + Hcyt --> 2ahbut + co2	Valine, leucine, and isoleucine metabolism
BRANCHED-CHAINAMINOTRANSFERILEU-RXN	3mop + GLT --> ILE + akg	Valine, leucine, and isoleucine metabolism	EC-2.6.1.42
BRANCHED-CHAINAMINOTRANSFERLEU-RXN	4mop + GLT --> LEU + akg	Valine, leucine, and isoleucine metabolism	EC-2.6.1.42
BRANCHED-CHAINAMINOTRANSFERVAL-RXN	3mob + GLT <=> VAL + akg	Valine, leucine, and isoleucine metabolism	EC-2.6.1.42
DIHYDROXYISOVALDEHYDRAT-RXN	23dhmb --> 3mob + h2o	Valine, leucine, and isoleucine metabolism	EC-4.2.1.9
DIHYDROXYMETVALDEHYDRAT-RXN	23dhmp --> 3mop + h2o	Valine, leucine, and isoleucine metabolism	EC-4.2.1.9
MEPROPCOA-FAD-RXN	ISOBUTYRYL-COA + fad --> METHACRYLYL-COA + fadh2	Valine, leucine, and isoleucine metabolism
THREDEHYD-RXN	THR --> 2obut + nh4	Valine, leucine, and isoleucine metabolism
FORMALDEHYDE-TRANSKETOLASE-RXN	FORMALDEHYDE + xu5p-D <=> dha + g3p	xylulose-monophosphate cycle
GLYCERONE-KINASE-RXN	dha + atp --> dhap + adp	xylulose-monophosphate cycle
Glutathione peroxidase like proteins	nadph + h2o2 --> (2) h2o + nadp			[10]
PLASTOQUINOL--PLASTOCYANIN-REDUCTASE-RXN	(2.0) OXIDIZED-PLASTOCYANIN + PLASTOQUINOL-1 <=> (2.0) MONOMER-4821 + PLASTOQUINONE
Thioredoxin peroxidase	trdrd + h2o2 <=> trdox + (2) h2o			[36]

## Sheet: Dead End Metab
Compound Abbr.	Compound Name	No. Rxns	RxnParticipation
12-BIS4-HYDROXY-3-METHOXYPHENYLETHYLE	1,2-bis(4-hydroxy-3-methoxyphenyl)ethylene	1	Substrate
14-DICHLOROBENZENE	1,4-dichlorobenzene	1	Substrate
14-DICHLOROBENZENE-DIHYDRODIOL	1,4-dichlorobenzene dihydrodiol	2	Substrate / Product
18-DIAZACYCLOTETRADECANE-29-DIONE	1,8-diazacyclotetradecane-2,9-dione	1	Substrate
1-CHLORO-24-DINITROBENZENE	1-chloro-2,4-dinitrobenzene	1	Substrate
1p3h5c	L-1-Pyrroline-3-hydroxy-5-carboxylate	1	Substrate / Product
2,3-dihydroxytoluene	2,3-dihydroxytoluene	4	Substrate / Product
24R-24-METHYLCYCLOARTA-825-DIEN-3-BET	(24R)-24-methylcycloarta-25-en-3-b-ol	1	Product
25-DICHLORO-CISCIS-MUCONATE	2,5-dichloro-cis,cis-muconate	2	Substrate / Product
2-AMINO-4-OXO-4-ALPHA-HYDROXY-	2-amino-4-oxo-4-a-hydroxy-6-(erythro-1',2',3'-trihydroxypropyl)-5,6, 7,8-tetrahydroxypterin	1	Substrate / Product
2-AMINO-4-OXO-6-123-TRIHYDROXYPROP	2-amino-4-oxo-6-(1',2',3'-trihydroxypropyl)-diquinoid-7,8-dihydroxypterin	1	Substrate / Product
2-CHLOROMALEYLACETATE	2-chloromaleylacetate	2	Substrate / Product
2-CHLORO-TRANS-DIENELACTONE	2-chloro-trans-dienelactone	2	Substrate / Product
2dmmq8	2-Demethylmenaquinone 8	2	Substrate / Product
2H6OH2-4DIENOATE	cis,cis-2-hydroxy-6-oxohepta-2,4-dienoate	2	Substrate / Product
2-hydroxypenta-2,4-dienoate	2-hydroxypenta-2,4-dienoate	1	Substrate / Product
36-DICHLOROCATECHOL	3,6-Dichloro-1,2-benzenediol	2	Substrate / Product
3-CYANOPYRIDINE	3-cyanopyridine	2	Substrate / Product
3-KETOACYL-COA	3-ketoacyl-CoA	2	Substrate / Product
4-CARBOXYMETHYLENEBUT-2-EN-4-OLIDE	4-carboxymethylenebut-2-en-4-olide	1	Substrate / Product
4h2oglt	4-Hydroxy-2-oxoglutarate	2	Substrate / Product
4h2opntn	4-Hydroxy-2-oxopentanoate	2	Substrate / Product
4hpro-LT	trans-4-Hydroxy-L-proline	1	Substrate / Product
4-hydroxyaniline	4-hydroxyaniline	2	Substrate / Product
4-METHYLCATECHOL	4-methylcatechol	1	Product
4-TOLUENESULFONATE	4-toluenesulfonate	1	Substrate
5-methyltetrahydropteroyltri-L-glutamate	5-methyltetrahydropteroyltri-L-glutamate	1	Substrate
5-OXOPROLINE	5-oxoproline	1	Substrate
6-aminohexanoate	6-aminohexanoate	2	Substrate / Product
6-OXO-HEXANOATE	6-oxohexanoate	2	Substrate / Product
acd	6-aminohexanoate cyclic dimer	1	Substrate
ACRYLAMIDE	acrylamide	2	Substrate / Product
ACRYLATE	acrylate	2	Product
ACRYLONITRILE	acrylonitrile	2	Substrate
ACYL-COA	acyl-CoA	2	Substrate
ADIPATE	adipate	1	Product
adocbl	Adenosylcobalamin	1	Product
alltn	Allantoin	1	Substrate
alltt	Allantoate	3	Substrate / Product
ALPHA-RIBAZOLE	a-ribazole	3	Substrate / Product
ALPHA-RIBAZOLE-5-P	a-ribazole-5'-P	2	Substrate / Product
AMINO-PARATHION	amino-parathion	2	Substrate / Product
apam	S-acetyl-dihydrolopoamide	2	Substrate / Product
aso3	arsenite	2	Substrate / Product
BENZENE	benzene	1	Substrate
BENZENESULFONATE	benzenesulfonate	1	Substrate
BENZOATE	benzoate	1	Substrate
BENZOYLCOA	benzoyl-CoA	1	Product
BETA-HYDROXYDECANOYL-ACP	b-hydroxydecanoyl-ACP	1	Substrate
C3	UDP-N-acetylmuramoyl-L-alanyl-D-glutamyl-L-lysyl-D-alanyl-D-alanine	1	Substrate
C4	N-acetylmuramoyl-L-alanyl-D-glutamyl-L-lysyl- D-alanyl-D-alanine-diphosphoundecaprenol	1	Product
CARBAMATE	carbamate	1	Product
CARNITINE	carnitine	1	Product
CATECHOL	cathecol	2	Substrate / Product
cbl1	Cob(I)alamin	1	Substrate
cdp-CHOLINE	CDP-choline	1	Substrate
cdp-ETHANOLAMINE	CDP-ethanolamine	1	Substrate
cdpg	CPD-D-glucose	1	Substrate
CERAMIDE	ceramide	1	Substrate
CH4	CH4	1	Product
CHOLINE	choline	1	Product
choline-sulfate	choline sulfate	1	Substrate
CIS-DELTA3-DECENOYL-ACP	cis-d3-decenoyl-ACP	2	Substrate / Product
CIS-DELTA3-ENOYL-COA	cis-d3-enoyl-CoA	1	Substrate
CoB	Coenzyme B	3	Substrate / Product
CoM	Coenzyme M	3	Substrate / Product
CoM-S-S-CoB	CoM-CoB heterodisulfide	3	Substrate / Product
CPD-112	m-cresol	2	Substrate / Product
CPD1F-766	cyanidin-3-glucoside	1	Product
CPD-259	4-hydroxyaniline	2	Substrate / Product
CPD-3923	6-aminohexanoate oligomer	1	Substrate
CPD-5662	9-mercaptodethiobiotin	1	Substrate
CPD-5727	5,10-methenyl-H4PteGlun	1	Substrate
CPD-598	ureidoglycine	1	Substrate
CPD-6262	[Cys-Gly]-S-conjugate	2	Substrate
CPD-6366	2,4-dihydroxy-7-methoxy-2H-1,4-benzoxazin-3(4H)-one	1	Substrate
CPD-6562	2-(2,4-dihydroxy-7-methoxy-1,4-benzoxazin-3-one)-beta-D-glucopyranose	1	Substrate
CPD-658	CDP-4-dehydro-6-deoxy-D-glucose	1	Product
CPD-8	tetrahydrosarcinapterin	2	Substrate / Product
CPD-9	5-methyl-tetrahydrosarcinapterin	2	Substrate / Product
CPD-901	mercuriphenyl acetate	1	Substrate
csn	cytosine	1	Substrate
cyanidin	cyanidin	2	Substrate / Product
cynt	Cyanate	1	Substrate
CYS-GLY	Cys-Gly	1	Substrate
D2-ENOYL-COA	d2-enoyl-CoA	1	Product
D-3-HYDROXYACYL-COA	d3-hydroxyacyl-CoA	1	Substrate
dhlam	Dihydrolipoamide	2	Substrate / Product
DIETHYLTHIOPHOSPHATE	diethylthiophosphate	1	Product
DIHYDROKAEMPFEROL-cmpD	dihydrokaempferol	2	Substrate
dihydrolipoate	dihydrolipoate	1	Substrate
DIMETHYLARSINATE	dimethyllarsinite	2	Substrate / Product
DIMETHYLARSINOUS-ACID	dimethylarsinous acid	1	Product
DIMETHYLBENZIMIDAZOLE	dimethylbenzimidazole	1	Substrate
dolichol	dolichol	1	Substrate
e4hglu	L-erythro-4-Hydroxyglutamate	2	Substrate / Product
E-caprolactam	E-caprolactam	1	Substrate
EPYRIDALDOX	epyridaldox	1	Product
GAMMA-BUTYROBETAINE	4-trimethylammoniobutanoate	1	Substrate
GLUCOSYL_CERAMIDE	glucosyl ceramide	1	Product
gsn	guanosine	4	Substrate / Product
gua	guanine	5	Substrate / Product
HYDROQUINONE	hydroquinone	1	Product
HYDROXYMUCONATE-SALD	2-hydroxymuconate semialdehyde	1	Product
inost	myo-Inositol	2	Substrate / Product
ISOPENICILLIN-N	isopenicillin N	1	Substrate / Product
kdo2-LIPID-IVA-COLD	lipa_coldD	1	Product
kdo2-PALMITOLEOYL-LIPID-IVA	kdo2lipid4p	1	Substrate
L-1-phosphatidyl-inositols	L-1-phosphatidyl-inositols	2	Substrate / Product
L-3-HYDROXYACYL-COA	L-3-hydroxyacyl-CoA	3	Substrate / Product
lac-L	L-Lactate	1	Substrate
leucocyanidin	leucocyanidin	2	Substrate / Product
LEUCOPELARGONIDIN-cmpD	leucopelargonidin	2	Substrate / Product
LIPOIC-ACID	1,2-dithiolane-3-pentanoic acid	1	Product
lpam	Lipoamide	3	Substrate / Product
MALEYLACETATE	maleylacetate	1	Substrate
Me-CoM	methyl-Coenzyme M	2	Substrate / Product
METHYLARSONATE	methylarsonate	2	Substrate / Product
METHYLARSONITE	methylarsonite	2	Substrate / Product
MONOMER-4821	reduced plastocyanin	1	Product
msbq	2-metyl-6-solanyl-1,4-benzoquinone	2	Substrate / Product
N-6-AMINOHEXANOYL-6-AMINOHEXANOATE	6-aminohexanoate linear dimer	4	Product
nac	Nicotinate	2	Product
ncam	Nicotinamide	2	Substrate / Product
OCTAPRENYL-DIPHOSPHATE	octaprenyl diphosphate	1	Substrate
op4en	OXOPENTENOATE	3	Substrate / Product
OXIDIZED-PLASTOCYANIN	oxidized plastocyanin	1	Substrate
OXOHEX-2-ENEDIOATE	4-oxohex-2-enedioate	1	Substrate
PARATHION	parathion	1	Substrate
PELARGONIDIN-3-GLUCOSIDE-cmpD	pelargonidin-3-glucoside	1	Product
PELARGONIDIN-cmpD	pelargonidin	2	Substrate / Product
PENICILLIN-N	penicillin N	1	Substrate
PHOSPHATIDYLCHOLINE	unclassified phosphatidylcholine	1	Product
PLASTOQUINOL-1	plastoquinol-1	1	Substrate
PLASTOQUINONE	plastoquinone	2	Substrate / Product
PROTOCHLOROPHYLLIDE	Protochlorophyllide	1	Substrate
pydam	Pyridoxamine	1	Substrate
pydam5p	Pyridoxamine 5'-phosphate	2	Substrate / Product
pydx	Pyridoxal	1	Substrate
pydxn	Pyridoxine	1	Substrate
REDUCED-DMSO	dimethyl sulfide	1	Substrate
rib-D	D-Ribose	2	Substrate / Product
S-24-DINITROPHENYLGLUTATHIONE	2,4-dinitrophenyl-S-glutathione	1	Substrate
sdhlam	S-succinyl-dihydrolipoamide	2	Substrate / Product
SeH2	SeH2	1	Substrate
SEPO3	SePO3	1	Product
solpp	solanyl pyrophosphate	1	Substrate
ssaltpp	Succinate semialdehyde-thiamin diphosphate anion	2	Substrate / Product
S-Substituted-Glutathione	S-Substituted-Glutathione	1	Substrate
S-Substituted-L-Cysteines	S-Substituted-L-Cysteines	2	Substrate
S-Substituted-N-Acetyl-L-Cysteines	S-Substituted-N-Acetyl-L-Cysteines	1	Substrate
SUPER-OXIDE	O2-	1	Substrate
S-ureidoglycolate	(S)-ureidoglycolate	2	Substrate / Product
taxifolin	taxifolin	2	Substrate / Product
tetrahydropteroyltri-L-glutamate	tetrahydropteroyltri-L-glutamate	1	Substrate
THIAMINE-PYROPHOSPHATE	thiamin diphosphate	2	Substrate / Product
TOLUENE	toluene	3	Subsrate
TOLUENECISDHDIOL	toluene-cis-1,2-dihydrodiol	2	Substrate / Product
TRANS-D2-DECENOYL-ACP	trans-d2-decenoyl-ACP	2	Substrate / Product
TRANS-D2-ENOYL-COA	trans-d2-enoyl-CoA	2	Substrate / Product
TRIMETHYLSULFONIUM	trimethyl sulfonium	1	Substrate
ttdca	tetradecanoate (n-C14:0)	1	Substrate
urdglyc	(-)-ureidoglycolate	3	Substrate / Product
VANILLIN	Vanillin	1	Product
VITAMIN_K_{2}	Vitamin K	1	Product

## Sheet: Removed RXns
Reaction ID	Reaction	Note
BETA-LACTAMASE-RXN	h2o + Beta-Lactams <=> A SUBSTITUTED BETA-AMINO ACID	"a substitued beta-amino acid" is not a well definied metabolite
UNSPECIFIC-MONOOXYGENASE-RXN	O2 + REDUCED FLAVOPROTEIN + RH <=> h2o + OXIDIZED FLAVOPROTEIN + an alcohol	"an alcohol" is not a well definied metabolite
AMIDASE-RXN	h2o + Monocarboxylic-Acid-Amides <=> NH4 + Monocarboxylates	"monocarboxylates" is not a well definied metabolite
GSHTRAN-RXN	GLUTATHIONE + RX <=> S-Substituted-Glutathione + HX	"RX" and "HX" are not well definied metabolites
MALERED-RXN	MALEYLACETATE + Donor-H2 <=> 3-KETO-ADIPATE + Acceptor	H donor and acceptor are not definied
PEROXID-RXN	Donor-H2 + HYDROGEN-PEROXIDE <=> Acceptor + (2.0) h2o	H donor and acceptor are not definied
NADH-DEHYDROGENASE-RXN	Acceptor + NADH <=> Donor-H2 + NAD	H donor and acceptor are not definied
1.14.99.30-RXN	O2 + Donor-H2 + NEUROSPORENE <=> (2.0) h2o + Acceptor + lycopene	H donor and acceptor are not definied
1.14.19.3-RXN	CPD-18 + O2 + Donor-H2 <=> GAMMA-LINOLENOYL-COA + (2.0) h2o + Acceptor	H donor and acceptor are not definied
1.11.1.12-RXN	A-LIPID-HYDROPEROXIDE + (2.0) GLUTATHIONE <=> (2.0) h2o + LIPID + (2.0) OXIDIZED-GLUTATHIONE	lipid is not a well definied metabolite
2.9.1.1-RXN	SEPO3 + L-seryl-SEC-tRNAs --> pi + h2o + Charged-SEC-tRNAs	Macromulecules are usually not included in the reaction set
RXN0-2161	SEC-tRNAs + SER + atp --> L-seryl-SEC-tRNAs + ppi + amp	Macromulecules are usually not included in the reaction set
TRNA-PSEUDOURIDINE-SYNTHASE-I-RXN	TRNA-URIDINE <=> TRNA-PSEUDOURIDINE	Macromulecules are usually not included in the reaction set
(S)-2-HYDROXY-ACID-OXIDASE-RXN	O2 + S-2-Hydroxyacids1 <=> HYDROGEN-PEROXIDE + 2-Oxo-Acids	Oxo-acids are not well definied metabolites
PROTEIN-METHIONINE-S-OXIDE-REDUCTASE-RXN	Ox-Thioredoxin + Protein-L-Methionines <=> Red-Thioredoxin + Protein-L-Methionine-S-Oxides	reaction with undefinied peptide
GAMMA-GLUTAMYLTRANSFERASE-RXN	GLT + 5-L-GLUTAMYL-PEPTIDE --> 5-L-GLUTAMYL-L-AMINO-ACID + Peptides	reaction with undefinied peptide
PEPTIDYLPROLYL-ISOMERASE-RXN	peptidylproline (&omega; 180) <=> peptidylproline (&omega; 0)	reaction with undefinied peptide
RXN-6763	S-Substituted-L-Cysteines + h2o <=> PYRUVATE + Thiols + NH4	thiols is not a well definied metabolite
ACYLCOASYN-RXN	coa + fatty_acid + atp --> ACYL-COA + ppi + amp	undefinied fatty_acid
RXN-5984	dtbt + CPD-249 <=> CPD-5662	reaction with unidentified sulfur donor
GCVP-RXN	PROTEIN-LIPOYLLYSINE + GLY --> AMINOMETHYLDIHYDROLIPOYL-GCVH + co2	Macromulecules are usually not included in the reaction set
GCVT-RXN	AMINOMETHYLDIHYDROLIPOYL-GCVH + THF --> DIHYDROLIPOYL-GCVH + mlthf + nh4	Macromulecules are usually not included in the reaction set
1.2.4.4-RXN	LIPOYL-BRANCHED-KETOACID-E2 + 3mob --> co2 + 2-METHYL-PROPANOYL-DIHYDROLIPOYL-E2	Macromulecules are usually not included in the reaction set
ISOBUTYRYLCOA-DHLIPOAMIDE-RXN	2-METHYL-PROPANOYL-DIHYDROLIPOYL-E2 + coa --> ISOBUTYRYL-COA + DIHYDROLIPOYL-BRANCHED-KETOACID-E2	Macromulecules are usually not included in the reaction set
ACETYLSYNCLTH-RXN	CARBON-MONOXIDE + CPLX-2 + coa --> accoa + CPLX-1	Macromulecules are usually not included in the reaction set
METHCOCLTH-RXN	5mthf + CPLX-1 --> THF + CPLX-2	Macromulecules are usually not included in the reaction set
BIOTIN-CARBOXYL-RXN	BCCP-CPLX + co2 + atp <=> pi + adp + BCCP-BIOTIN-co2	Macromulecules are usually not included in the reaction set
BIOTINLIG-RXN	BCCP-MONOMER + btn + atp --> ppi + amp + BCCP-BIOTIN	Macromulecules are usually not included in the reaction set
RXN-7101	(2.0) BCCP-BIOTIN <=> BCCP-CPLX	Macromulecules are usually not included in the reaction set
RXN0-1147	coa + SUCB-S-SUCCINYLDIHYDROLIPOATE --> succoa + SUCB-DIHYDROLIPOATE	Macromulecules are usually not included in the reaction set
2OXOGLUTDECARB-RXN	akg + SUCB-LIPOATE --> SUCB-S-SUCCINYLDIHYDROLIPOATE + co2	Macromulecules are usually not included in the reaction set
RXN0-747	adp + RED-GLUTAREDOXIN --> dadp + GLUTAREDOXIN-MONOMER + h2o	Macromulecules are usually not included in the reaction set
RXN0-748	gdp + RED-GLUTAREDOXIN --> dgdp + GLUTAREDOXIN-MONOMER + h2o	Macromulecules are usually not included in the reaction set
RXN0-722	udp + RED-GLUTAREDOXIN --> dudp + GLUTAREDOXIN-MONOMER + h2o	Macromulecules are usually not included in the reaction set
RIBONUCLEOSIDE-DIP-REDUCTII-RXN	cdp + RED-GLUTAREDOXIN --> dcdp + GLUTAREDOXIN-MONOMER + h2o	Macromulecules are usually not included in the reaction set
RXN-982	aso4 + REDUCED-GLUTAREDOXIN-2 --> aso3 + MONOMER-10221	Macromulecules are usually not included in the reaction set
GAMMA-GLUTAMYLCYCLOTRANSFERASE-RXN	5-L-GLUTAMYL-L-AMINO-ACID --> L-2-AMINO-ACID + 5-OXOPROLINE	L-2-Amino-acid is not a well definied metabolite
RXN-6601	5-L-GLUTAMYL-L-AMINO-ACID + CYS-GLY --> Amino-Acid + gthrd	Amino-acid is not a well definied molecule

## Sheet: Notes & References
References
1	Aichi M, Takatani N, Omata T: Role of NtcB in activation of nitrate assimilation genes in the cyanobacterium Synechocystis sp. strain PCC 6803. Journal of Bacteriology 2001, 183:5840–5847.
2	Barkley SJ, Desai SB, Poulter CD: Type II isopentenyl diphosphate isomerase from Synechocystis sp. strain PCC 6803. Journal of Bacteriology 2004, 186:8156–8158.
3	Bricker TM, Zhang S, Laborde SM, Mayer PR, III, Frankel LK, Moroney JV: The malic enzyme Is required for optimal photoautotrophic growth of Synechocystis sp. strain PCC 6803 under continuous Light but not under a diurnal light regimen. Journal of Bacteriology 2004, 186:8144–8148.
4	Chávez S, Lucena JM, Reyes JC, Florencio FJ, Candau P: The presence of glutamate dehydrogenase is a selective advantage for the cyanobacterium Synechocystis sp. strain PCC 6803 under nonexponential growth conditions. Journal of Bacteriology 1999, 181:808–813.
5	Cheng Z, Sattler S, Maeda H, Sakuragi Y, Bryant DA, DellaPenna D: Highly divergent methyltransferases catalyze a conserved reaction in tocopherol and plastoquinone synthesis in cyanobacteria and photosynthetic eukaryotes. The Plant Cell 2003, 15:2343–2356.
6	Curatti L, Folco E, Desplats P, Abratti G, Limones V, Herrera-Estrella L, Salerno G: Sucrose-phosphate synthase from Synechocystis sp. strain PCC 6803: identification of the spsA gene and characterization of the enzyme expressed in Escherichia coli. Journal of Bacteriology 1998, 180:6776-6779.
7	De Alda JAGO, Ajlani G, Houmard J: Synechocystis strain PCC 6803 cya2, a prokaryotic gene that encodes a guanylyl cyclase. Journal of Bacteriology 2000, 182:13.
8	Desplats P, Folco E, Salerno G: Sucrose may play an additional role to that of an osmolyte in Synechocystis sp. PCC 6803 salt-shocked cells. Plant Physiology and Biochemistry 2005, 43:133–138.
9	Ershov YV, Gantt RR, Francis X. Cunningham J, Gantt E: Isoprenoid biosynthesis in Synechocystis sp. strain PCC6803 is stimulated by compounds of the pentose phosphate cycle but not by pyruvate or deoxyxylulose-5-phosphate. Journal of Bacteriology 2002, 184:5045–5051.
10	Gaber A, Tamoi M, Takeda T, Nakano Y, Shigeoka S: NADPH-dependent glutathione peroxidase-like proteins (Gpx-1, Gpx-2) reduce unsaturated fatty acid hydroperoxides in Synechocystis PCC 6803. FEBS Letters 2001, 499:32-36.
11	Gibson J: Nutrient transport by anoxygenic and oxygenic photosynthetic bacteria. Annu Rev Microbiol 1984, 38:135-159.
12	Hall GC, Flick MB, Gherna RL, Jensen RA: Biochemical diversity for biosynthesis of aromatic amino acids among the cyanobacteria. Journal of Bacteriology 1982, 149:65-78.
13	Howitt CA, Vermaas WFJ: Quinol and cytochrome oxidases in the cyanobacterium Synechocystis sp. PCC 6803. Biochemistry 1998, 37:17944-17951.
14	Inaba M, Sakamoto A, Murata N: Functional expression in Escherichia coli of low-affinity and high-affinity Na1(Li1)/H1 antiporters of Synechocystis. Journal of Bacteriology 2001, 183:1376–1384.
15	Katoh H, Hagino N, Grossman AR, Ogawa T: Genes essential to Iron transport in the cyanobacterium Synechocystis sp. strain PCC 6803. Journal of Bacteriology 2001, 183:2779–2784.
16	Kanehisa M, Goto S: KEGG: Kyoto Encyclopedia of Genes and Genomes. Nucleic Acids Res 2000, 28:27-30.
17	Labarre J, Thuriaux P, Chauvat F: Genetic analysis of amino acid transport in the facultatively heterotrophic cyanobacterium Synechocystis sp. Strain 6803. Journal of Bacteriology 1987, 169:4668-4673.
18	Lunn JE: Sucrose-phosphatase gene families in plants. Gene 2003, 303:187-196.
19	Marin K, Zuther E, Kerstan T, Kunert A, Hagemann M: The ggpS gene from Synechocystis sp. strain PCC 6803 encoding glucosyl-glycerol-phosphate synthase Is involved in osmolyte synthesis. Journal of Bacteriology 1998, 180:4843–4849.
20	Meeks JC, Wolk CP, Lockau W, Schilling N, Shaffer PW, Chien W-S: Pathways of assimilation of [13N]N2 and 13NH4+ by cyanobacteria with and without heterocysts. Journal of Bacteriology 1978, 134:125-130.
21	Mérida A, Candau P, Florencio FJ: Regulation of glutamine synthetase activity in the unicellular cyanobacterium Synechocystis sp. strain PCC 6803 by the nitrogen source: effect of ammonium. Journal of Bacteriology 1991, 173:4095-4100.
22	Migita CT, Zhang X, Yoshida T: Expression and characterization of cyanobacterium heme oxygenase, a key enzyme in the phycobilin synthesis. European Journal of Biochemistry 2003, 270:687–698.
23	Navarro F, Martín-Figueroa E, Candau P, Florencio FJ: Ferredoxin-dependent iron–sulfur flavoprotein glutamate synthase (GlsF) from the cyanobacterium Synechocystis sp. PCC 6803: expression and assembly in Escherichia coli. Archives of Biochemistry and Biophysics 2000, 379:267-276.
24	Okuda K, Hayashi H, Nishiyama Y: Systematic characterization of the ADP-ribose pyrophosphatase family in the cyanobacterium Synechocystis sp. strain PCC 6803. Journal of Bacteriology 2005, 187:4984–4991.
25	O'Neill GP, Peterson DM, Schon A, Chen M-W, Söll D: Formation of the chlorophyll precursor d-aminolevulinic acid in cyanobacteria requires aminoacylation of a tRNAGlu species. Journal of Bacteriology 1988, 170:3810-3816.
26	Palma PN, Lagoutte B, Krippahl L, Moura JJG, Guerlesquin F: Synechocystis ferredoxin/ferredoxin-NADP+-reductase/NADP+ complex: Structural model obtained by NMR-restrained docking. FEBS Letters 2005, 579:4585–4590.
27	Pils D, Schmetterer G: Characterization of three bioenergetically active respiratory terminal oxidases in the cyanobacterium Synechocystis sp. strain PCC 6803. FEMS Microbiology Letters 2001, 203:217-222.
28	Poliquin K, Ershov YV, Francis X. Cunningham J, Woreta TT, Gantt RR, Gantt E: Inactivation of sll1556 in Synechocystis strain PCC 6803 impairs isoprenoid biosynthesis from pentose phosphate cycle substrates in vitro. Journal of Bacteriology 2004, 186:4685–4693.
29	Reid JD, Hunter CN: Magnesium-dependent ATPase activity and cooperativity of magnesium chelatase from Synechocystis sp. PCC6803*. J Biol Chem 2004, 279:26893–26899.
30	Schledz M, Seidler A, Beyer P, Neuhaus G: A novel phytyltransferase from Synechocystis sp. PCC 6803 involved in tocopherol biosynthesis. FEBS Letters 2001, 499:15-20.
31	Schmitz O, Gurke J, Bothe H: Molecular evidence for the aerobic expression of nifJ, encoding pyruvate:ferredoxin oxidoreductase, in cyanobacteria. FEMS Microbiology Letters 2001, 195:97-102.
32	Suzuki JY, Bauer CE: A prokaryotic origin for light-dependent chlorophyll biosynthesis of plants. Proc Natl Acad Sci USA 1995, 92:3749-3753.
33	Tichi M, Vermaas W: In vivo role of catalase-peroxidase in Synechocystis sp. strain PCC 6803. Journal of Bacteriology 1999, 181:1875–1882.
34	Valverde F, Losada M, Serrano L: Functional complementation of an Escherichia coli gap mutant supports an amphibolic role for NAD(P)-dependentglyceraldehyde-3-phosphate dehydrogenase of Synechocystis sp. strain PCC 6803. Journal of Bacteriology 1997, 179:4513–4522.
35	Weier D, Müller C, Gaspers C, Frentzen M: Characterisation of acyltransferases from Synechocystis sp. PCC6803. Biochemical and Biophysical Research Communications 2005, 334:1127–1134.
36	Yamamoto H, Miyake C, Dietz K-J, Tomizawa K-I, Murata N, Yokota A: Thioredoxin peroxidase in the Cyanobacterium Synechocystis sp. PCC 6803. FEBS Letters 1999, 447:269-273.
Notes
Metabolites table: Compound ID is the ID used in the MetaCyc databse, in the case of new molecules introduced, no such ID is given.
